# Supplementary material for: Camel milk ameliorates inflammatory mechanisms in an alcohol-induced liver injury mouse model
Source: Sci Rep. 2021 Nov 24;11:22811. doi: 10.1038/s41598-021-02357-1 (PMC8613211; doi:10.1038/s41598-021-02357-1)
Supplement: Supplementary file 1 — Supplementary Information. [file 41598_2021_2357_MOESM1_ESM.zip]

Archive with 5 entries (4 files):
- Supplementary materials/
- Supplementary materials/Supplementary.docx
- Supplementary materials/Table S4 DEG between different groups.xls
- Supplementary materials/Table S5 DEG-GO+KEGG.xlsx
- Supplementary materials/Tables S6 DEP between different groups.xlsx
