# Supplementary material for: Camel milk ameliorates inflammatory mechanisms in an alcohol-induced liver injury mouse model
Source: Sci Rep. 2021 Nov 24;11:22811. doi: 10.1038/s41598-021-02357-1 (PMC8613211; doi:10.1038/s41598-021-02357-1)
Supplement: Supplementary file 1 — Supplementary Information. [file 41598_2021_2357_MOESM1_ESM.zip › Supplementary materials/Table S4 DEG between different groups.xls]

## Sheet: S4-1 NC-ET
Table S4-1. DEGs between NC and ET groups.
Gene_id	Gene name	Gene description	FC(ET/NC)	Log2FC(ET/NC)	Pvalue	Padjust	Regulate
ENSMUSG00000000078	Klf6	Kruppel-like factor 6	2.25	1.17001	1.91688e-05	0.000258771	up
ENSMUSG00000000303	Cdh1	cadherin 1	2.724	1.44576	1.05841e-08	2.95656e-07	up
ENSMUSG00000000305	Cdh4	cadherin 4	5.324	2.41247	9.48633e-11	3.70864e-09	up
ENSMUSG00000000385	Tmprss2	transmembrane protease, serine 2	3.589	1.84345	7.77842e-09	2.21017e-07	up
ENSMUSG00000000531	Grasp	GRP1 (general receptor for phosphoinositides 1)-associated scaffold protein	2.064	1.0451	0.00103715	0.0077925	up
ENSMUSG00000000555	Itga5	integrin alpha 5 (fibronectin receptor alpha)	2	1.00007	1.25472e-09	4.10878e-08	up
ENSMUSG00000000567	Sox9	SRY (sex determining region Y)-box 9	2.953	1.562	1.53063e-06	2.76333e-05	up
ENSMUSG00000000739	Sult5a1	sulfotransferase family 5A, member 1	7.981	2.99656	2.24613e-07	4.83649e-06	up
ENSMUSG00000001095	Slc13a2	solute carrier family 13 (sodium-dependent dicarboxylate transporter), member 2	4.705	2.23421	0.000133585	0.00141609	up
ENSMUSG00000001288	Rarg	retinoic acid receptor, gamma	2.168	1.11642	6.13593e-08	1.48783e-06	up
ENSMUSG00000001473	Tubb6	tubulin, beta 6 class V	2.103	1.07253	8.5345e-06	0.00012784	up
ENSMUSG00000001665	Gstt3	glutathione S-transferase, theta 3	6.831	2.77201	8.91451e-60	1.05299e-56	up
ENSMUSG00000001739	Cldn15	claudin 15	12.187	3.60731	2.4202e-07	5.17286e-06	up
ENSMUSG00000001918	Slc1a5	solute carrier family 1 (neutral amino acid transporter), member 5	2.931	1.55125	0.00120051	0.00875287	up
ENSMUSG00000002265	Peg3	paternally expressed 3	2.444	1.28927	0.0017269	0.0117328	up
ENSMUSG00000002578	Ikzf4	IKAROS family zinc finger 4	2.124	1.08655	0.000498844	0.00426545	up
ENSMUSG00000002799	Jag2	jagged 2	57.623	5.84857	0.000410678	0.00362594	up
ENSMUSG00000002847	Pla1a	phospholipase A1 member A	2.916	1.54396	5.45741e-20	6.73502e-18	up
ENSMUSG00000002980	Bcam	basal cell adhesion molecule	6.98	2.80316	8.8104e-23	1.32286e-20	up
ENSMUSG00000003053	Cyp2c29	cytochrome P450, family 2, subfamily c, polypeptide 29	6.268	2.64807	5.28359e-59	5.82498e-56	up
ENSMUSG00000003228	Grk5	G protein-coupled receptor kinase 5	4.642	2.21477	0.00154216	0.0107515	up
ENSMUSG00000003555	Cyp17a1	cytochrome P450, family 17, subfamily a, polypeptide 1	3.517	1.81445	3.73807e-15	2.58646e-13	up
ENSMUSG00000003721	Insig2	insulin induced gene 2	6.957	2.7985	8.18566e-07	1.56674e-05	up
ENSMUSG00000003849	Nqo1	NAD(P)H dehydrogenase, quinone 1	2.379	1.25049	7.85092e-05	0.000891694	up
ENSMUSG00000004038	Gstm3	glutathione S-transferase, mu 3	8.474	3.0831	1.28739e-07	2.90841e-06	up
ENSMUSG00000004221	Ikbkg	inhibitor of kappaB kinase gamma	2.543	1.34637	2.83479e-28	6.51097e-26	up
ENSMUSG00000005413	Hmox1	heme oxygenase 1	14.731	3.88077	7.70252e-18	7.27866e-16	up
ENSMUSG00000005547	Cyp2a5	cytochrome P450, family 2, subfamily a, polypeptide 5	5.369	2.42474	5.6109e-06	8.86222e-05	up
ENSMUSG00000005667	Mthfd2	methylenetetrahydrofolate dehydrogenase (NAD+ dependent), methenyltetrahydrofolate cyclohydrolase	5.998	2.58446	2.40234e-07	5.14606e-06	up
ENSMUSG00000006403	Adamts4	a disintegrin-like and metallopeptidase (reprolysin type) with thrombospondin type 1 motif, 4	4.753	2.24871	0.00519143	0.0288283	up
ENSMUSG00000006587	Snai3	snail family zinc finger 3	5.601	2.48557	0.0011221	0.00829881	up
ENSMUSG00000006675	P4htm	prolyl 4-hydroxylase, transmembrane (endoplasmic reticulum)	19.398	4.2778	0.0101331	0.0487268	up
ENSMUSG00000007030	Vwa7	von Willebrand factor A domain containing 7	17.266	4.10983	0.00341455	0.0206308	up
ENSMUSG00000007594	Hapln4	hyaluronan and proteoglycan link protein 4	3.278	1.7128	1.01075e-09	3.37671e-08	up
ENSMUSG00000009092	Derl3	Der1-like domain family, member 3	3.496	1.80568	0.00915459	0.0448561	up
ENSMUSG00000010660	Plcd1	phospholipase C, delta 1	5.47	2.45156	0.00373611	0.0222085	up
ENSMUSG00000010797	Wnt2	wingless-type MMTV integration site family, member 2	2.597	1.37662	3.19309e-11	1.35743e-09	up
ENSMUSG00000011179	Odc1	ornithine decarboxylase, structural 1	2.298	1.20008	7.17782e-15	4.74799e-13	up
ENSMUSG00000013089	Etv5	ets variant 5	2.679	1.42187	1.11286e-06	2.07246e-05	up
ENSMUSG00000013846	St3gal1	ST3 beta-galactoside alpha-2,3-sialyltransferase 1	2.498	1.32078	8.85592e-13	4.60535e-11	up
ENSMUSG00000014164	Klhl3	kelch-like 3	2.547	1.34885	7.81259e-11	3.12069e-09	up
ENSMUSG00000014704	Hoxa2	homeobox A2	4.663	2.22115	0.00133253	0.00954353	up
ENSMUSG00000015312	Gadd45b	growth arrest and DNA-damage-inducible 45 beta	7.823	2.96776	9.34059e-13	4.84217e-11	up
ENSMUSG00000015501	Hivep2	human immunodeficiency virus type I enhancer binding protein 2	2.535	1.34214	1.58489e-09	5.0892e-08	up
ENSMUSG00000015533	Itga2	integrin alpha 2	13.431	3.74745	0.000123271	0.00132372	up
ENSMUSG00000015575	Atp6v0e	ATPase, H+ transporting, lysosomal V0 subunit E	2.001	1.00086	1.73923e-12	8.74213e-11	up
ENSMUSG00000015647	Lama5	laminin, alpha 5	3.636	1.86227	3.48152e-08	8.81683e-07	up
ENSMUSG00000015837	Sqstm1	sequestosome 1	2.248	1.16856	1.17527e-10	4.54099e-09	up
ENSMUSG00000015957	Wnt11	wingless-type MMTV integration site family, member 11	159.502	7.31743	4.52248e-07	9.15401e-06	up
ENSMUSG00000016024	Lbp	lipopolysaccharide binding protein	2.337	1.22496	7.26876e-14	4.3552e-12	up
ENSMUSG00000016028	Celsr1	cadherin, EGF LAG seven-pass G-type receptor 1	2.772	1.47078	5.32543e-15	3.57995e-13	up
ENSMUSG00000016239	Lonrf3	LON peptidase N-terminal domain and ring finger 3	5.261	2.39532	5.5154e-13	2.9422e-11	up
ENSMUSG00000016386	Mpped2	metallophosphoesterase domain containing 2	5.063	2.33986	0.000650897	0.00530241	up
ENSMUSG00000016494	Cd34	CD34 antigen	3.418	1.77298	0.000561138	0.00468191	up
ENSMUSG00000016758	Bik	BCL2-interacting killer	2.52	1.33359	8.76768e-05	0.000981666	up
ENSMUSG00000017176	Nt5c3b	5'-nucleotidase, cytosolic IIIB	2.207	1.14238	0.00902303	0.0444089	up
ENSMUSG00000017491	Rarb	retinoic acid receptor, beta	2.189	1.13012	3.80422e-06	6.25352e-05	up
ENSMUSG00000017639	Rab11fip4	RAB11 family interacting protein 4 (class II)	3.86	1.94875	1.82689e-15	1.31927e-13	up
ENSMUSG00000017677	Wsb1	WD repeat and SOCS box-containing 1	2.299	1.20102	0.000144895	0.00151749	up
ENSMUSG00000017679	Ttpal	tocopherol (alpha) transfer protein-like	2.306	1.20534	3.06264e-13	1.69956e-11	up
ENSMUSG00000017697	Ada	adenosine deaminase	2.481	1.31089	9.08687e-06	0.000134409	up
ENSMUSG00000017707	Serinc3	serine incorporator 3	2.685	1.42502	1.82551e-38	6.86101e-36	up
ENSMUSG00000018238	Gdf9	growth differentiation factor 9	16.083	4.00747	0.00449562	0.0257383	up
ENSMUSG00000018486	Wnt9b	wingless-type MMTV integration site family, member 9B	7.863	2.9751	4.0352e-16	3.19283e-14	up
ENSMUSG00000018648	Dusp14	dual specificity phosphatase 14	2.854	1.51313	0.00516962	0.0287265	up
ENSMUSG00000018906	P4ha2	procollagen-proline, 2-oxoglutarate 4-dioxygenase (proline 4-hydroxylase), alpha II polypeptide	2.952	1.56191	2.6434e-08	6.89494e-07	up
ENSMUSG00000019122	Ccl9	chemokine (C-C motif) ligand 9	3.352	1.74486	1.98058e-23	3.11932e-21	up
ENSMUSG00000019235	Rps6kl1	ribosomal protein S6 kinase-like 1	8.797	3.13695	1.46576e-06	2.66074e-05	up
ENSMUSG00000019368	Sec14l4	SEC14-like lipid binding 4	3.166	1.66264	3.72832e-22	5.31511e-20	up
ENSMUSG00000019564	Arid3a	AT rich interactive domain 3A (BRIGHT-like)	5.732	2.51896	7.92344e-13	4.14652e-11	up
ENSMUSG00000019768	Esr1	estrogen receptor 1 (alpha)	2.348	1.2313	7.74343e-08	1.8372e-06	up
ENSMUSG00000019842	Traf3ip2	TRAF3 interacting protein 2	2.791	1.48079	1.37943e-05	0.000193812	up
ENSMUSG00000019960	Dusp6	dual specificity phosphatase 6	4.292	2.10179	5.29572e-21	6.84182e-19	up
ENSMUSG00000020038	Cry1	cryptochrome 1 (photolyase-like)	2.427	1.27937	1.421e-08	3.89702e-07	up
ENSMUSG00000020085	Aifm2	apoptosis-inducing factor, mitochondrion-associated 2	2.073	1.05189	5.59595e-16	4.28427e-14	up
ENSMUSG00000020108	Ddit4	DNA-damage-inducible transcript 4	2.749	1.45867	3.00244e-05	0.000384597	up
ENSMUSG00000020123	Avpr1a	arginine vasopressin receptor 1A	5.672	2.50387	2.03542e-20	2.54998e-18	up
ENSMUSG00000020159	Gabrp	gamma-aminobutyric acid (GABA) A receptor, pi	40.197	5.329	0.00499957	0.0279601	up
ENSMUSG00000020173	Cobl	cordon-bleu WH2 repeat	2.195	1.1342	3.73314e-15	2.58646e-13	up
ENSMUSG00000020182	Ddc	dopa decarboxylase	2.216	1.1479	2.0281e-13	1.16454e-11	up
ENSMUSG00000020212	Mdm1	transformed mouse 3T3 cell double minute 1	2.981	1.57589	0.000451424	0.00392492	up
ENSMUSG00000020250	Txnrd1	thioredoxin reductase 1	2.011	1.00778	2.44905e-10	9.04016e-09	up
ENSMUSG00000020262	Adarb1	adenosine deaminase, RNA-specific, B1	2.437	1.28498	1.71359e-14	1.08159e-12	up
ENSMUSG00000020377	Ltc4s	leukotriene C4 synthase	3.499	1.80688	0.000387242	0.00344291	up
ENSMUSG00000020431	Adcy1	adenylate cyclase 1	4.114	2.04065	0.00325703	0.0198824	up
ENSMUSG00000020491	2810021J22Rik	RIKEN cDNA 2810021J22 gene	2.232	1.15843	0.00185176	0.0124311	up
ENSMUSG00000020546	Stxbp4	syntaxin binding protein 4	2.012	1.00844	0.00122368	0.00889884	up
ENSMUSG00000020682	Mmp28	matrix metallopeptidase 28 (epilysin)	5.083	2.34567	0.00592773	0.0319827	up
ENSMUSG00000020684	Rasl10b	RAS-like, family 10, member B	10.8	3.43291	6.74384e-13	3.54041e-11	up
ENSMUSG00000020689	Itgb3	integrin beta 3	2.853	1.51231	6.19167e-08	1.49914e-06	up
ENSMUSG00000020715	Ern1	endoplasmic reticulum (ER) to nucleus signalling 1	2.064	1.04567	3.24113e-07	6.76749e-06	up
ENSMUSG00000020900	Myh10	myosin, heavy polypeptide 10, non-muscle	2.746	1.45728	7.97654e-13	4.16114e-11	up
ENSMUSG00000020926	Adam11	a disintegrin and metallopeptidase domain 11	9.876	3.30395	9.6145e-28	2.09204e-25	up
ENSMUSG00000020937	Plcd3	phospholipase C, delta 3	11.453	3.51761	4.8019e-28	1.05879e-25	up
ENSMUSG00000021203	Otub2	OTU domain, ubiquitin aldehyde binding 2	2.114	1.0797	0.000806679	0.00634033	up
ENSMUSG00000021222	Dcaf4	DDB1 and CUL4 associated factor 4	2.105	1.07366	0.000216387	0.00214403	up
ENSMUSG00000021268	Meg3	maternally expressed 3	224.966	7.81357	4.02986e-08	1.00972e-06	up
ENSMUSG00000021281	Tnfaip2	tumor necrosis factor, alpha-induced protein 2	2.189	1.13016	9.44351e-13	4.88023e-11	up
ENSMUSG00000021591	Glrx	glutaredoxin	2.12	1.08419	4.85245e-17	4.31425e-15	up
ENSMUSG00000021613	Hapln1	hyaluronan and proteoglycan link protein 1	14.45	3.85299	0.00935939	0.0456163	up
ENSMUSG00000021750	Fam107a	family with sequence similarity 107, member A	47.935	5.58301	3.2222e-10	1.15087e-08	up
ENSMUSG00000021751	Acox2	acyl-Coenzyme A oxidase 2, branched chain	2.17	1.11776	5.65548e-17	4.97471e-15	up
ENSMUSG00000021765	Fst	follistatin	4.634	2.21218	1.23108e-07	2.79647e-06	up
ENSMUSG00000021795	Sftpd	surfactant associated protein D	5.724	2.51708	0.00792523	0.0402517	up
ENSMUSG00000021838	Samd4	sterile alpha motif domain containing 4	4.202	2.07101	2.2723e-13	1.28967e-11	up
ENSMUSG00000021904	Sema3g	sema domain, immunoglobulin domain (Ig), short basic domain, secreted, (semaphorin) 3G	16.587	4.05201	0.00892628	0.0440376	up
ENSMUSG00000021943	Gdf10	growth differentiation factor 10	3.921	1.97139	6.2924e-13	3.31393e-11	up
ENSMUSG00000021994	Wnt5a	wingless-type MMTV integration site family, member 5A	3.587	1.84276	5.56712e-05	0.000658066	up
ENSMUSG00000022122	Ednrb	endothelin receptor type B	2.079	1.05592	7.92501e-05	0.000898875	up
ENSMUSG00000022139	Mbnl2	muscleblind like splicing factor 2	2.403	1.26507	2.0688e-14	1.29101e-12	up
ENSMUSG00000022178	Ajuba	ajuba LIM protein	3.252	1.70128	9.90755e-17	8.48918e-15	up
ENSMUSG00000022270	Retreg1	reticulophagy regulator 1	3.72	1.89516	4.87727e-26	9.27073e-24	up
ENSMUSG00000022325	Pop1	processing of precursor 1, ribonuclease P/MRP family, (S. cerevisiae)	2.338	1.22513	8.8776e-05	0.000991952	up
ENSMUSG00000022346	Myc	myelocytomatosis oncogene	2.421	1.27541	5.65546e-05	0.000667077	up
ENSMUSG00000022425	Enpp2	ectonucleotide pyrophosphatase/phosphodiesterase 2	3.044	1.606	3.41833e-41	1.44946e-38	up
ENSMUSG00000022512	Cldn1	claudin 1	2.45	1.29295	1.31838e-12	6.70833e-11	up
ENSMUSG00000022604	Cep97	centrosomal protein 97	2.05	1.03583	0.000828586	0.00647558	up
ENSMUSG00000022769	Sdf2l1	stromal cell-derived factor 2-like 1	5.483	2.45498	1.50042e-05	0.000207636	up
ENSMUSG00000022791	Tnk2	tyrosine kinase, non-receptor, 2	2.873	1.52257	1.67005e-18	1.73695e-16	up
ENSMUSG00000022797	Tfrc	transferrin receptor	2.398	1.26173	2.68599e-18	2.74187e-16	up
ENSMUSG00000022863	Btg3	BTG anti-proliferation factor 3	3.806	1.92817	3.7591e-06	6.19637e-05	up
ENSMUSG00000022864	D16Ertd472e	DNA segment, Chr 16, ERATO Doi 472, expressed	2.104	1.07293	1.95467e-06	3.43511e-05	up
ENSMUSG00000022868	Ahsg	alpha-2-HS-glycoprotein	2.544	1.34695	9.81386e-17	8.4527e-15	up
ENSMUSG00000022945	Chaf1b	chromatin assembly factor 1, subunit B (p60)	2.16	1.11105	0.00440314	0.025371	up
ENSMUSG00000022946	Dop1b	DOP1 leucine zipper like protein B	2.205	1.14051	1.06517e-09	3.55135e-08	up
ENSMUSG00000022947	Cbr3	carbonyl reductase 3	22.642	4.50092	8.32691e-06	0.00012507	up
ENSMUSG00000022948	Setd4	SET domain containing 4	2.158	1.10996	0.00059662	0.00492822	up
ENSMUSG00000023031	Cela1	chymotrypsin-like elastase family, member 1	2.334	1.2227	2.39133e-08	6.28702e-07	up
ENSMUSG00000023034	Nr4a1	nuclear receptor subfamily 4, group A, member 1	3.105	1.63479	5.44511e-05	0.000647811	up
ENSMUSG00000023067	Cdkn1a	cyclin-dependent kinase inhibitor 1A (P21)	11.308	3.49933	0.000255195	0.00246073	up
ENSMUSG00000023078	Cxcl13	chemokine (C-X-C motif) ligand 13	4.98	2.31615	4.33345e-05	0.000530831	up
ENSMUSG00000023079	Gtf2ird1	general transcription factor II I repeat domain-containing 1	2.247	1.16789	3.1199e-10	1.11917e-08	up
ENSMUSG00000023259	Slc26a6	solute carrier family 26, member 6	3.396	1.76397	8.94982e-06	0.000132738	up
ENSMUSG00000023272	Creld2	cysteine-rich with EGF-like domains 2	4.181	2.0639	0.00218623	0.0142731	up
ENSMUSG00000023277	Twf2	twinfilin actin binding protein 2	2.005	1.00352	0.00341763	0.0206418	up
ENSMUSG00000023905	Tnfrsf12a	tumor necrosis factor receptor superfamily, member 12a	2.941	1.5562	1.17358e-08	3.25628e-07	up
ENSMUSG00000023963	Cyp39a1	cytochrome P450, family 39, subfamily a, polypeptide 1	7.017	2.81087	1.74e-121	9.59146e-118	up
ENSMUSG00000024076	Vit	vitrin	35.26	5.13996	0.00828414	0.0415892	up
ENSMUSG00000024143	Rhoq	ras homolog family member Q	2.12	1.08398	2.03748e-05	0.000273358	up
ENSMUSG00000024145	Pigf	phosphatidylinositol glycan anchor biosynthesis, class F	3.32	1.7312	1.41166e-07	3.15467e-06	up
ENSMUSG00000024175	Tekt4	tektin 4	31.391	4.97227	0.00741376	0.0382651	up
ENSMUSG00000024177	Nme4	NME/NM23 nucleoside diphosphate kinase 4	2.519	1.33278	0.00114649	0.00844523	up
ENSMUSG00000024197	Plin3	perilipin 3	2.12	1.08416	5.86467e-06	9.21026e-05	up
ENSMUSG00000024222	Fkbp5	FK506 binding protein 5	8.635	3.11021	1.44709e-64	2.17551e-61	up
ENSMUSG00000024350	Dnajc18	DnaJ heat shock protein family (Hsp40) member C18	2.225	1.15365	8.18017e-08	1.927e-06	up
ENSMUSG00000024427	Spry4	sprouty RTK signaling antagonist 4	2.357	1.23699	0.00013621	0.00144022	up
ENSMUSG00000024640	Psat1	phosphoserine aminotransferase 1	4.416	2.14283	0.00107624	0.00803147	up
ENSMUSG00000024713	Pcsk5	proprotein convertase subtilisin/kexin type 5	2.174	1.1201	6.61822e-09	1.91004e-07	up
ENSMUSG00000024743	Syt7	synaptotagmin VII	3.516	1.81407	0.000379141	0.00337633	up
ENSMUSG00000024807	Syvn1	synovial apoptosis inhibitor 1, synoviolin	2.379	1.25062	7.25873e-07	1.40231e-05	up
ENSMUSG00000024827	Gldc	glycine decarboxylase	2.061	1.04337	4.36214e-13	2.35741e-11	up
ENSMUSG00000024843	Chka	choline kinase alpha	5.348	2.41904	2.42557e-29	5.89877e-27	up
ENSMUSG00000024987	Cyp26a1	cytochrome P450, family 26, subfamily a, polypeptide 1	10.995	3.45879	8.55773e-56	7.44838e-53	up
ENSMUSG00000025002	Cyp2c55	cytochrome P450, family 2, subfamily c, polypeptide 55	3.425	1.77595	2.56609e-06	4.37028e-05	up
ENSMUSG00000025089	Gfra1	glial cell line derived neurotrophic factor family receptor alpha 1	2.352	1.2336	6.21212e-14	3.763e-12	up
ENSMUSG00000025408	Ddit3	DNA-damage inducible transcript 3	2.631	1.3956	2.46648e-07	5.25621e-06	up
ENSMUSG00000025422	Agap2	ArfGAP with GTPase domain, ankyrin repeat and PH domain 2	2.034	1.02446	9.11287e-05	0.00101618	up
ENSMUSG00000025533	Asl	argininosuccinate lyase	2.058	1.04115	2.66812e-08	6.93752e-07	up
ENSMUSG00000025644	Gm7628	predicted gene 7628	10.725	3.42286	0.00692207	0.0362592	up
ENSMUSG00000025909	Sntg1	syntrophin, gamma 1	3.651	1.8682	4.50614e-07	9.13211e-06	up
ENSMUSG00000025991	Cps1	carbamoyl-phosphate synthetase 1	2.703	1.43479	5.05976e-16	3.89178e-14	up
ENSMUSG00000026072	Il1r1	interleukin 1 receptor, type I	2.359	1.23788	1.22882e-05	0.000176244	up
ENSMUSG00000026113	Inpp4a	inositol polyphosphate-4-phosphatase, type I	2.233	1.15909	6.76657e-09	1.94607e-07	up
ENSMUSG00000026208	Des	desmin	2.152	1.10571	0.00728047	0.037742	up
ENSMUSG00000026344	Lypd1	Ly6/Plaur domain containing 1	4.97	2.31313	0.00617379	0.0331158	up
ENSMUSG00000026348	Acmsd	amino carboxymuconate semialdehyde decarboxylase	3.726	1.89762	1.86558e-21	2.50822e-19	up
ENSMUSG00000026390	Marco	macrophage receptor with collagenous structure	2.032	1.0229	7.01204e-08	1.68299e-06	up
ENSMUSG00000026502	Desi2	desumoylating isopeptidase 2	2.687	1.42589	3.32576e-26	6.44239e-24	up
ENSMUSG00000026520	Pycr2	pyrroline-5-carboxylate reductase family, member 2	2.213	1.14629	0.000141961	0.0014896	up
ENSMUSG00000026576	Atp1b1	ATPase, Na+/K+ transporting, beta 1 polypeptide	2.402	1.26404	1.18147e-17	1.10384e-15	up
ENSMUSG00000026627	Pacc1	proton activated chloride channel 1	2.267	1.18108	0.00116045	0.0085111	up
ENSMUSG00000026628	Atf3	activating transcription factor 3	4.755	2.2493	2.73828e-09	8.3548e-08	up
ENSMUSG00000026787	Gad2	glutamic acid decarboxylase 2	29.388	4.87717	0.00225966	0.0146772	up
ENSMUSG00000026822	Lcn2	lipocalin 2	11.067	3.46814	0.00653758	0.0346957	up
ENSMUSG00000026864	Hspa5	heat shock protein 5	2.956	1.56352	0.000160943	0.00165827	up
ENSMUSG00000027035	Cers6	ceramide synthase 6	2.95	1.56048	1.76047e-22	2.57636e-20	up
ENSMUSG00000027075	Slc43a1	solute carrier family 43, member 1	2.222	1.15176	0.000481933	0.00414658	up
ENSMUSG00000027171	Prrg4	proline rich Gla (G-carboxyglutamic acid) 4 (transmembrane)	6.807	2.7671	6.00246e-07	1.17889e-05	up
ENSMUSG00000027254	Map1a	microtubule-associated protein 1 A	6.729	2.75037	0.00928078	0.0453133	up
ENSMUSG00000027375	Mal	myelin and lymphocyte protein, T cell differentiation protein	7.507	2.9083	0.00393892	0.0231643	up
ENSMUSG00000027398	Il1b	interleukin 1 beta	2.677	1.42086	0.00292524	0.0181662	up
ENSMUSG00000027435	Cd93	CD93 antigen	2.286	1.19295	5.87611e-07	1.15958e-05	up
ENSMUSG00000027478	Dnmt3b	DNA methyltransferase 3B	3.172	1.66536	0.000962099	0.00732178	up
ENSMUSG00000027510	Rbm38	RNA binding motif protein 38	2.131	1.09177	0.00319817	0.0195954	up
ENSMUSG00000027534	Snx16	sorting nexin 16	2.001	1.00068	0.00628386	0.0336516	up
ENSMUSG00000027660	Skil	SKI-like	2.452	1.29385	6.01321e-16	4.54066e-14	up
ENSMUSG00000027865	Gdap2	ganglioside-induced differentiation-associated-protein 2	2.243	1.16512	9.67557e-19	1.03899e-16	up
ENSMUSG00000027890	Gstm4	glutathione S-transferase, mu 4	2.832	1.50204	0.000385719	0.00343122	up
ENSMUSG00000027993	Trim2	tripartite motif-containing 2	2.321	1.21466	2.61777e-07	5.5429e-06	up
ENSMUSG00000027999	Pla2g12a	phospholipase A2, group XIIA	3.094	1.62955	9.80262e-21	1.24697e-18	up
ENSMUSG00000028034	Fubp1	far upstream element (FUSE) binding protein 1	2.709	1.43792	4.60511e-16	3.60922e-14	up
ENSMUSG00000028036	Ptgfr	prostaglandin F receptor	10.555	3.39987	1.47892e-05	0.000205175	up
ENSMUSG00000028041	Adam15	a disintegrin and metallopeptidase domain 15 (metargidin)	3.195	1.67563	8.71935e-11	3.43314e-09	up
ENSMUSG00000028088	Fmo5	flavin containing monooxygenase 5	2.667	1.41523	1.8597e-35	6.40706e-33	up
ENSMUSG00000028327	Stra6l	STRA6-like	2.074	1.05255	3.34369e-08	8.50686e-07	up
ENSMUSG00000028359	Orm3	orosomucoid 3	30.279	4.92024	1.39368e-42	6.7786e-40	up
ENSMUSG00000028378	Ptgr1	prostaglandin reductase 1	2.793	1.48196	6.61245e-05	0.000766293	up
ENSMUSG00000028445	Enho	energy homeostasis associated	9.479	3.24472	1.51769e-18	1.58849e-16	up
ENSMUSG00000028542	Slc6a9	solute carrier family 6 (neurotransmitter transporter, glycine), member 9	2.944	1.55777	2.44956e-13	1.37784e-11	up
ENSMUSG00000028680	Plk3	polo like kinase 3	4.261	2.09131	2.81806e-05	0.000365508	up
ENSMUSG00000028681	Ptch2	patched 2	2.482	1.31168	0.00129603	0.00933066	up
ENSMUSG00000028780	Sema3c	sema domain, immunoglobulin domain (Ig), short basic domain, secreted, (semaphorin) 3C	8.707	3.12211	0.00619868	0.0332278	up
ENSMUSG00000028833	Ncdn	neurochondrin	2.048	1.03457	2.25127e-09	6.99254e-08	up
ENSMUSG00000028838	Extl1	exostosin-like glycosyltransferase 1	2.457	1.29694	2.27625e-23	3.55117e-21	up
ENSMUSG00000028862	Map3k6	mitogen-activated protein kinase kinase kinase 6	5.788	2.53301	3.08576e-14	1.89699e-12	up
ENSMUSG00000028893	Sesn2	sestrin 2	2.236	1.16103	2.05272e-05	0.000274421	up
ENSMUSG00000028906	Epb41	erythrocyte membrane protein band 4.1	2.138	1.09608	1.1073e-18	1.17381e-16	up
ENSMUSG00000028909	Ptpru	protein tyrosine phosphatase, receptor type, U	8.983	3.16714	3.85976e-15	2.65954e-13	up
ENSMUSG00000028978	Nos3	nitric oxide synthase 3, endothelial cell	2.405	1.26622	7.35825e-05	0.000843266	up
ENSMUSG00000029001	Fbxo44	F-box protein 44	2.33	1.22004	0.000785358	0.00620223	up
ENSMUSG00000029009	Mthfr	methylenetetrahydrofolate reductase	2.478	1.30896	1.55948e-06	2.80621e-05	up
ENSMUSG00000029135	Fosl2	fos-like antigen 2	2.644	1.40292	2.90442e-09	8.82911e-08	up
ENSMUSG00000029188	Slc34a2	solute carrier family 34 (sodium phosphate), member 2	194.635	7.60462	6.53449e-69	1.20068e-65	up
ENSMUSG00000029238	Clock	circadian locomotor output cycles kaput	2.275	1.18593	2.13832e-15	1.5242e-13	up
ENSMUSG00000029272	Sult1e1	sulfotransferase family 1E, member 1	20.497	4.35733	7.51865e-16	5.60071e-14	up
ENSMUSG00000029273	Sult1d1	sulfotransferase family 1D, member 1	4.016	2.00584	5.0412e-46	2.68924e-43	up
ENSMUSG00000029314	Gpat3	glycerol-3-phosphate acyltransferase 3	2.335	1.22355	2.49008e-09	7.66824e-08	up
ENSMUSG00000029467	Atp2a2	ATPase, Ca++ transporting, cardiac muscle, slow twitch 2	2.161	1.11164	2.62657e-11	1.13409e-09	up
ENSMUSG00000029596	Sdsl	serine dehydratase-like	2.674	1.4191	1.11835e-09	3.69885e-08	up
ENSMUSG00000029638	Glcci1	glucocorticoid induced transcript 1	3.605	1.84982	0.000878936	0.00679204	up
ENSMUSG00000029648	Flt1	FMS-like tyrosine kinase 1	2.003	1.00228	6.4024e-10	2.19661e-08	up
ENSMUSG00000029656	C8b	complement component 8, beta polypeptide	2.069	1.04887	1.45056e-10	5.53995e-09	up
ENSMUSG00000029657	Hsph1	heat shock 105kDa/110kDa protein 1	2.424	1.27714	6.17625e-07	1.20729e-05	up
ENSMUSG00000029695	Aass	aminoadipate-semialdehyde synthase	3.37	1.75265	1.50097e-21	2.05137e-19	up
ENSMUSG00000029752	Asns	asparagine synthetase	3.763	1.91177	3.55751e-06	5.89485e-05	up
ENSMUSG00000029833	Trim24	tripartite motif-containing 24	2.24	1.16344	8.70992e-15	5.6264e-13	up
ENSMUSG00000030032	Wdr54	WD repeat domain 54	5.282	2.4011	0.00335868	0.0203676	up
ENSMUSG00000030137	Tuba8	tubulin, alpha 8	7.426	2.89264	1.53201e-09	4.94821e-08	up
ENSMUSG00000030207	Fam234b	family with sequence similarity 234, member B	2.39	1.25688	4.87398e-11	1.99507e-09	up
ENSMUSG00000030302	Atp2b2	ATPase, Ca++ transporting, plasma membrane 2	2.567	1.36019	0.00308859	0.0190298	up
ENSMUSG00000030474	Siglece	sialic acid binding Ig-like lectin E	2.07	1.04955	0.000982591	0.0074503	up
ENSMUSG00000030483	Cyp2b10	cytochrome P450, family 2, subfamily b, polypeptide 10	1875.12	10.8728	4.50999e-295	7.45817e-291	up
ENSMUSG00000030499	Kctd15	potassium channel tetramerisation domain containing 15	2.26	1.17652	7.93724e-08	1.88049e-06	up
ENSMUSG00000030643	Rab30	RAB30, member RAS oncogene family	2.343	1.2284	3.2426e-08	8.28792e-07	up
ENSMUSG00000030711	Sult1a1	sulfotransferase family 1A, phenol-preferring, member 1	3.628	1.85907	2.61708e-25	4.65363e-23	up
ENSMUSG00000030717	Nupr1	nuclear protein transcription regulator 1	3.125	1.64391	0.00650917	0.0346005	up
ENSMUSG00000030786	Itgam	integrin alpha M	2.182	1.12551	0.00674356	0.0355493	up
ENSMUSG00000030787	Lyve1	lymphatic vessel endothelial hyaluronan receptor 1	2.317	1.21247	2.01622e-11	8.84409e-10	up
ENSMUSG00000030827	Fgf21	fibroblast growth factor 21	6.25	2.6438	5.3303e-06	8.46755e-05	up
ENSMUSG00000030847	Bag3	BCL2-associated athanogene 3	2.033	1.02373	6.72171e-09	1.93653e-07	up
ENSMUSG00000030852	Tacc2	transforming, acidic coiled-coil containing protein 2	2.162	1.11266	1.60212e-08	4.35761e-07	up
ENSMUSG00000030945	Acsm2	acyl-CoA synthetase medium-chain family member 2	7.176	2.84318	2.92845e-05	0.000377752	up
ENSMUSG00000031150	Ccdc120	coiled-coil domain containing 120	6.42	2.68254	1.57662e-06	2.82784e-05	up
ENSMUSG00000031155	Pim2	proviral integration site 2	2.086	1.06044	0.0012234	0.00889884	up
ENSMUSG00000031289	Il13ra2	interleukin 13 receptor, alpha 2	20.334	4.34582	0.00126595	0.00914592	up
ENSMUSG00000031327	Chic1	cysteine-rich hydrophobic domain 1	3.816	1.93209	1.24634e-06	2.29007e-05	up
ENSMUSG00000031434	Morc4	microrchidia 4	2.216	1.14806	0.00139433	0.00990038	up
ENSMUSG00000031530	Dusp4	dual specificity phosphatase 4	7.431	2.89365	2.35831e-16	1.91715e-14	up
ENSMUSG00000031586	Rbpms	RNA binding protein gene with multiple splicing	2.392	1.25799	2.3647e-08	6.22692e-07	up
ENSMUSG00000031762	Mt2	metallothionein 2	12.115	3.59867	6.58855e-18	6.33458e-16	up
ENSMUSG00000031765	Mt1	metallothionein 1	14.751	3.88277	1.42223e-19	1.6333e-17	up
ENSMUSG00000031785	Adgrg1	adhesion G protein-coupled receptor G1	2.635	1.39755	2.61178e-06	4.43586e-05	up
ENSMUSG00000031832	Taf1c	TATA-box binding protein associated factor, RNA polymerase I, C	2.61	1.38416	0.000412585	0.00364083	up
ENSMUSG00000031844	Hsd17b2	hydroxysteroid (17-beta) dehydrogenase 2	2.362	1.24	1.65509e-35	5.82346e-33	up
ENSMUSG00000031845	Bco1	beta-carotene oxygenase 1	2.635	1.39789	0.000849404	0.00660085	up
ENSMUSG00000031980	Agt	angiotensinogen (serpin peptidase inhibitor, clade A, member 8)	3.209	1.68222	6.38101e-20	7.64658e-18	up
ENSMUSG00000032115	Hyou1	hypoxia up-regulated 1	2.729	1.44829	0.00151963	0.0106213	up
ENSMUSG00000032224	Fam81a	family with sequence similarity 81, member A	2.694	1.42976	0.00076098	0.00604725	up
ENSMUSG00000032271	Nnmt	nicotinamide N-methyltransferase	3.37	1.75284	0.00108267	0.00806857	up
ENSMUSG00000032285	Dnaja4	DnaJ heat shock protein family (Hsp40) member A4	2.018	1.01304	8.54254e-05	0.000961007	up
ENSMUSG00000032290	Ptpn9	protein tyrosine phosphatase, non-receptor type 9	2.075	1.05324	8.29309e-12	3.80952e-10	up
ENSMUSG00000032300	1700017B05Rik	RIKEN cDNA 1700017B05 gene	4.2	2.07027	4.25655e-21	5.54256e-19	up
ENSMUSG00000032310	Cyp1a2	cytochrome P450, family 1, subfamily a, polypeptide 2	4.282	2.09821	5.21542e-07	1.0429e-05	up
ENSMUSG00000032311	Nrg4	neuregulin 4	2.031	1.02254	1.06546e-05	0.000154828	up
ENSMUSG00000032348	Gsta4	glutathione S-transferase, alpha 4	2.028	1.02027	2.27986e-07	4.90273e-06	up
ENSMUSG00000032350	Gclc	glutamate-cysteine ligase, catalytic subunit	2.949	1.56042	4.02316e-14	2.45502e-12	up
ENSMUSG00000032420	Nt5e	5' nucleotidase, ecto	4.739	2.24466	6.48601e-29	1.55448e-26	up
ENSMUSG00000032548	Slco2a1	solute carrier organic anion transporter family, member 2a1	2.184	1.12696	6.50533e-08	1.56592e-06	up
ENSMUSG00000032575	Manf	mesencephalic astrocyte-derived neurotrophic factor	2.64	1.40067	0.00790953	0.0401843	up
ENSMUSG00000032577	Mapkapk3	mitogen-activated protein kinase-activated protein kinase 3	2.843	1.50758	4.12195e-07	8.42579e-06	up
ENSMUSG00000032578	Cish	cytokine inducible SH2-containing protein	3.937	1.97706	9.30501e-14	5.4956e-12	up
ENSMUSG00000032715	Trib3	tribbles pseudokinase 3	2.131	1.09148	5.72221e-06	9.0208e-05	up
ENSMUSG00000032724	Abtb2	ankyrin repeat and BTB (POZ) domain containing 2	2.785	1.47743	2.58187e-13	1.44245e-11	up
ENSMUSG00000032735	Ablim3	actin binding LIM protein family, member 3	2.071	1.05021	1.09985e-07	2.51567e-06	up
ENSMUSG00000032802	Srxn1	sulfiredoxin 1 homolog (S. cerevisiae)	5.337	2.41596	1.83195e-10	6.88521e-09	up
ENSMUSG00000032892	Rangrf	RAN guanine nucleotide release factor	2.439	1.28611	0.00281488	0.0175925	up
ENSMUSG00000033022	Cdo1	cysteine dioxygenase 1, cytosolic	2.013	1.00939	4.35326e-10	1.52198e-08	up
ENSMUSG00000033287	Kctd17	potassium channel tetramerisation domain containing 17	2.009	1.00676	0.000260472	0.00249851	up
ENSMUSG00000033326	Kdm4a	lysine (K)-specific demethylase 4A	2.198	1.13586	1.45318e-16	1.23237e-14	up
ENSMUSG00000033967	Rnf225	ring finger protein 225	14.183	3.82612	0.00113841	0.00839691	up
ENSMUSG00000033998	Kcnk1	potassium channel, subfamily K, member 1	6.302	2.65582	0.000832544	0.00649773	up
ENSMUSG00000034111	Tmed8	transmembrane p24 trafficking protein 8	2.067	1.04748	1.52397e-05	0.000210367	up
ENSMUSG00000034647	Ankrd12	ankyrin repeat domain 12	2.474	1.30687	2.08724e-08	5.54932e-07	up
ENSMUSG00000034684	Sema3f	sema domain, immunoglobulin domain (Ig), short basic domain, secreted, (semaphorin) 3F	2.702	1.43397	1.04329e-11	4.75286e-10	up
ENSMUSG00000034853	Acot11	acyl-CoA thioesterase 11	2.024	1.01696	4.71754e-05	0.000570695	up
ENSMUSG00000035239	Neu3	neuraminidase 3	2.223	1.15253	0.0044346	0.025499	up
ENSMUSG00000035266	Helq	helicase, POLQ-like	2.017	1.01256	0.000195215	0.00196366	up
ENSMUSG00000035498	Cdcp1	CUB domain containing protein 1	4.092	2.03272	5.89803e-20	7.17175e-18	up
ENSMUSG00000035545	Leng8	leukocyte receptor cluster (LRC) member 8	2.03	1.02181	2.85896e-10	1.03454e-08	up
ENSMUSG00000035671	Zswim4	zinc finger SWIM-type containing 4	2.038	1.02734	1.35332e-07	3.04075e-06	up
ENSMUSG00000035811	Ugt2b35	UDP glucuronosyltransferase 2 family, polypeptide B35	2.997	1.58359	6.48492e-20	7.71519e-18	up
ENSMUSG00000035900	Gramd4	GRAM domain containing 4	2.642	1.40146	2.8237e-10	1.02628e-08	up
ENSMUSG00000036027	1810046K07Rik	RIKEN cDNA 1810046K07 gene	2.359	1.23803	0.00383925	0.022691	up
ENSMUSG00000036083	Slc17a3	solute carrier family 17 (sodium phosphate), member 3	2.341	1.22732	2.77197e-19	3.13973e-17	up
ENSMUSG00000036216	Leap2	liver-expressed antimicrobial peptide 2	2.148	1.10302	4.12768e-08	1.03267e-06	up
ENSMUSG00000036501	Fam13b	family with sequence similarity 13, member B	2.361	1.2396	5.76244e-16	4.39141e-14	up
ENSMUSG00000036523	Greb1	gene regulated by estrogen in breast cancer protein	29.214	4.86858	0.00302244	0.0186849	up
ENSMUSG00000036528	Ppfibp2	PTPRF interacting protein, binding protein 2 (liprin beta 2)	2.409	1.26837	3.01379e-17	2.70865e-15	up
ENSMUSG00000036585	Fgf1	fibroblast growth factor 1	2.454	1.29491	3.27597e-13	1.81186e-11	up
ENSMUSG00000036957	Lrfn3	leucine rich repeat and fibronectin type III domain containing 3	4.901	2.29318	1.24873e-20	1.57636e-18	up
ENSMUSG00000037035	Inhbb	inhibin beta-B	3.372	1.75354	1.66725e-10	6.32368e-09	up
ENSMUSG00000037108	Zcwpw1	zinc finger, CW type with PWWP domain 1	2.102	1.07174	0.00158009	0.0109578	up
ENSMUSG00000037139	Myom3	myomesin family, member 3	55.451	5.79313	5.41394e-26	1.01739e-23	up
ENSMUSG00000037406	Htra4	HtrA serine peptidase 4	4.206	2.07249	0.00970546	0.0471205	up
ENSMUSG00000037434	Slc30a1	solute carrier family 30 (zinc transporter), member 1	2.016	1.01141	5.91565e-18	5.75454e-16	up
ENSMUSG00000037443	Cep85	centrosomal protein 85	6.401	2.6784	9.36057e-54	6.73025e-51	up
ENSMUSG00000037798	Mat1a	methionine adenosyltransferase I, alpha	2.055	1.03915	5.21323e-07	1.0429e-05	up
ENSMUSG00000037887	Dusp8	dual specificity phosphatase 8	15.38	3.94297	2.92278e-13	1.62741e-11	up
ENSMUSG00000038085	Cnbd2	cyclic nucleotide binding domain containing 2	4.01	2.00352	6.18134e-33	1.9287e-30	up
ENSMUSG00000038155	Gstp2	glutathione S-transferase, pi 2	4.248	2.08675	1.95908e-17	1.78991e-15	up
ENSMUSG00000038156	Spon1	spondin 1, (f-spondin) extracellular matrix protein	4.484	2.1649	0.000220292	0.00217491	up
ENSMUSG00000038173	Enpp6	ectonucleotide pyrophosphatase/phosphodiesterase 6	2.665	1.41439	0.00538245	0.0296699	up
ENSMUSG00000038296	Galnt18	polypeptide N-acetylgalactosaminyltransferase 18	2.968	1.56936	0.000336222	0.0030471	up
ENSMUSG00000038418	Egr1	early growth response 1	4.82	2.26906	5.82712e-15	3.90134e-13	up
ENSMUSG00000038508	Gdf15	growth differentiation factor 15	11.53	3.52727	1.41349e-06	2.57432e-05	up
ENSMUSG00000038576	Susd4	sushi domain containing 4	2.297	1.19944	4.87453e-07	9.79546e-06	up
ENSMUSG00000038599	Capn8	calpain 8	3.968	1.98824	8.24893e-06	0.000124351	up
ENSMUSG00000038605	Samd10	sterile alpha motif domain containing 10	2.839	1.50543	0.00211366	0.0138815	up
ENSMUSG00000038718	Pbx3	pre B cell leukemia homeobox 3	2.055	1.03909	0.0016041	0.0110945	up
ENSMUSG00000039286	Fndc3b	fibronectin type III domain containing 3B	2.494	1.31845	6.1046e-09	1.7742e-07	up
ENSMUSG00000039357	Fut11	fucosyltransferase 11	56.683	5.82484	0.000599949	0.00494584	up
ENSMUSG00000039457	Ppl	periplakin	3.709	1.8909	1.05952e-11	4.81353e-10	up
ENSMUSG00000039648	Kyat1	kynurenine aminotransferase 1	2.569	1.36118	3.48729e-14	2.1359e-12	up
ENSMUSG00000039745	Htatip2	HIV-1 Tat interactive protein 2	2.116	1.08137	8.60211e-08	2.01778e-06	up
ENSMUSG00000039903	Eva1c	eva-1 homolog C (C. elegans)	5.182	2.37347	0.00855126	0.0425812	up
ENSMUSG00000039943	Plcb4	phospholipase C, beta 4	2.662	1.41229	1.61084e-05	0.000221042	up
ENSMUSG00000039982	Dtx4	deltex 4, E3 ubiquitin ligase	2.674	1.41926	5.19797e-09	1.52409e-07	up
ENSMUSG00000040170	Fmo2	flavin containing monooxygenase 2	2.743	1.45585	6.11101e-08	1.48398e-06	up
ENSMUSG00000040270	Bach2	BTB and CNC homology, basic leucine zipper transcription factor 2	3.57	1.83579	5.50758e-07	1.0947e-05	up
ENSMUSG00000040441	Slc26a10	solute carrier family 26, member 10	2.282	1.19015	0.000285111	0.00267435	up
ENSMUSG00000040511	Pvr	poliovirus receptor	2.016	1.01145	0.00026547	0.00253459	up
ENSMUSG00000040563	Plppr2	phospholipid phosphatase related 2	2.721	1.44404	0.00658604	0.0348858	up
ENSMUSG00000040583	Cyp2b13	cytochrome P450, family 2, subfamily b, polypeptide 13	3049.91	11.5746	4.23262e-22	5.93177e-20	up
ENSMUSG00000040660	Cyp2b9	cytochrome P450, family 2, subfamily b, polypeptide 9	82.723	6.37021	1.37121e-152	1.13378e-148	up
ENSMUSG00000040663	Clcf1	cardiotrophin-like cytokine factor 1	7.296	2.86715	0.00450022	0.0257383	up
ENSMUSG00000040721	Zfhx2	zinc finger homeobox 2	2.088	1.06221	0.000408888	0.003614	up
ENSMUSG00000040957	Cables1	CDK5 and Abl enzyme substrate 1	2.728	1.44775	0.00012696	0.00135367	up
ENSMUSG00000040998	Npnt	nephronectin	8.099	3.01766	1.56454e-06	2.81226e-05	up
ENSMUSG00000041037	Irgq	immunity-related GTPase family, Q	2.386	1.25444	1.2515e-16	1.0668e-14	up
ENSMUSG00000041046	Ramp3	receptor (calcitonin) activity modifying protein 3	5.457	2.44818	0.000544971	0.00457937	up
ENSMUSG00000041075	Fzd7	frizzled class receptor 7	2.036	1.02547	1.71528e-07	3.78469e-06	up
ENSMUSG00000041120	Nbl1	NBL1, DAN family BMP antagonist	6.36	2.66893	0.00445176	0.0255621	up
ENSMUSG00000041238	Rbbp8	retinoblastoma binding protein 8, endonuclease	2.277	1.18745	1.72657e-05	0.000235192	up
ENSMUSG00000041293	Adgrf1	adhesion G protein-coupled receptor F1	2.661	1.41195	0.00592543	0.0319807	up
ENSMUSG00000041361	Myzap	myocardial zonula adherens protein	2.238	1.1625	0.00352767	0.0212058	up
ENSMUSG00000041471	Shld2	shieldin complex subunit 2	2.035	1.02526	7.10252e-10	2.42174e-08	up
ENSMUSG00000041550	Serpina5	serine (or cysteine) peptidase inhibitor, clade A, member 5	5.978	2.57967	0.00635614	0.0339505	up
ENSMUSG00000041596	Nlrp5-ps	NLR family, pyrin domain containing 5, pseudogene	3.311	1.72738	0.00320173	0.0195995	up
ENSMUSG00000041688	Amot	angiomotin	2.035	1.02504	7.28195e-05	0.000836261	up
ENSMUSG00000041729	Coro2b	coronin, actin binding protein, 2B	12.814	3.67966	3.72941e-62	4.7441e-59	up
ENSMUSG00000041782	Lad1	ladinin	2.304	1.2039	9.9717e-08	2.3031e-06	up
ENSMUSG00000041920	Slc16a6	solute carrier family 16 (monocarboxylic acid transporters), member 6	3.662	1.87248	2.07556e-16	1.70764e-14	up
ENSMUSG00000042115	Klhdc8a	kelch domain containing 8A	6.013	2.58808	2.17393e-14	1.35152e-12	up
ENSMUSG00000042215	Bag2	BCL2-associated athanogene 2	2.412	1.26994	0.00252819	0.0160679	up
ENSMUSG00000042246	Tmc7	transmembrane channel-like gene family 7	2.273	1.1843	0.00050769	0.00431876	up
ENSMUSG00000042248	Cyp2c37	cytochrome P450, family 2. subfamily c, polypeptide 37	2.839	1.50527	3.4123e-19	3.83873e-17	up
ENSMUSG00000042349	Ikbke	inhibitor of kappaB kinase epsilon	2.249	1.16951	1.99947e-09	6.29814e-08	up
ENSMUSG00000042406	Atf4	activating transcription factor 4	2.401	1.26335	3.35034e-26	6.44239e-24	up
ENSMUSG00000042485	Mustn1	musculoskeletal, embryonic nuclear protein 1	2.011	1.00794	0.00608627	0.0327313	up
ENSMUSG00000042589	Cux2	cut-like homeobox 2	21.915	4.45387	9.0654e-06	0.000134212	up
ENSMUSG00000042622	Maff	v-maf musculoaponeurotic fibrosarcoma oncogene family, protein F (avian)	2.666	1.41488	2.82594e-05	0.000366243	up
ENSMUSG00000042784	Muc1	mucin 1, transmembrane	5.162	2.36801	0.00324325	0.0198057	up
ENSMUSG00000043091	Tuba1c	tubulin, alpha 1C	2.369	1.24454	2.68512e-16	2.16604e-14	up
ENSMUSG00000043487	Acot6	acyl-CoA thioesterase 6	2.75	1.45919	2.31302e-05	0.000306494	up
ENSMUSG00000043602	Zfp3	zinc finger protein 3	2.399	1.26263	0.00450269	0.0257383	up
ENSMUSG00000044026	Slc35g1	solute carrier family 35, member G1	2.071	1.04999	4.75987e-10	1.65019e-08	up
ENSMUSG00000044258	Ctla2a	cytotoxic T lymphocyte-associated protein 2 alpha	2.22	1.15072	3.07212e-05	0.000392004	up
ENSMUSG00000044337	Ackr3	atypical chemokine receptor 3	6.081	2.60442	0.000239799	0.00233956	up
ENSMUSG00000044367	Slc16a13	solute carrier family 16 (monocarboxylic acid transporters), member 13	2.887	1.52981	2.93273e-09	8.88934e-08	up
ENSMUSG00000044468	Tent5c	terminal nucleotidyltransferase 5C	2.351	1.23351	5.8413e-06	9.18228e-05	up
ENSMUSG00000044636	Csrnp2	cysteine-serine-rich nuclear protein 2	2.581	1.36802	0.000726653	0.0058192	up
ENSMUSG00000044645	Gm7334	predicted gene 7334	3.295	1.72021	0.000130996	0.00139311	up
ENSMUSG00000044715	Gskip	GSK3B interacting protein	2.151	1.10519	9.63852e-07	1.81747e-05	up
ENSMUSG00000045268	Zfp691	zinc finger protein 691	2.405	1.26591	1.54611e-07	3.44583e-06	up
ENSMUSG00000045314	Sowahb	sosondowah ankyrin repeat domain family member B	3.212	1.68356	1.07398e-12	5.51567e-11	up
ENSMUSG00000045775	Slc16a5	solute carrier family 16 (monocarboxylic acid transporters), member 5	3.757	1.90961	2.09169e-27	4.32378e-25	up
ENSMUSG00000045838	Ccdc9b	coiled-coil domain containing 9B	2.351	1.23303	0.000113909	0.00123603	up
ENSMUSG00000046380	Jrk	jerky	3.426	1.7765	0.000255045	0.00246073	up
ENSMUSG00000046408	1700067K01Rik	RIKEN cDNA 1700067K01 gene	5.736	2.52014	0.00124243	0.00900354	up
ENSMUSG00000046572	Zfp518b	zinc finger protein 518B	2.615	1.38701	0.000242811	0.00236337	up
ENSMUSG00000046607	Hrk	harakiri, BCL2 interacting protein (contains only BH3 domain)	8.563	3.09806	0.00264354	0.0166728	up
ENSMUSG00000046667	Rbm12b1	RNA binding motif protein 12 B1	2.579	1.36693	1.5519e-05	0.000213687	up
ENSMUSG00000046753	Ccdc66	coiled-coil domain containing 66	2.094	1.06612	0.00452473	0.0258465	up
ENSMUSG00000046962	Zbtb21	zinc finger and BTB domain containing 21	2.863	1.51731	1.80088e-12	8.99734e-11	up
ENSMUSG00000047109	Cldn14	claudin 14	4.163	2.0576	1.39477e-14	8.87128e-13	up
ENSMUSG00000047222	Rnase2a	ribonuclease, RNase A family, 2A (liver, eosinophil-derived neurotoxin)	146.45	7.19426	8.65556e-08	2.02457e-06	up
ENSMUSG00000047394	Odf3b	outer dense fiber of sperm tails 3B	2.183	1.1264	0.00334472	0.0202979	up
ENSMUSG00000047767	Atg16l2	autophagy related 16-like 2 (S. cerevisiae)	2.739	1.45342	3.33792e-10	1.18199e-08	up
ENSMUSG00000047822	Angptl8	angiopoietin-like 8	2.213	1.14586	3.49421e-06	5.81326e-05	up
ENSMUSG00000048096	Lmod1	leiomodin 1 (smooth muscle)	8.432	3.07583	0.00210409	0.0138351	up
ENSMUSG00000048481	Mypop	Myb-related transcription factor, partner of profilin	2.927	1.54946	0.00274586	0.0172197	up
ENSMUSG00000048924	Ccdc125	coiled-coil domain containing 125	2.094	1.06639	0.00138854	0.00988048	up
ENSMUSG00000049130	C5ar1	complement component 5a receptor 1	2.952	1.56167	0.000306302	0.00282888	up
ENSMUSG00000049303	Syt12	synaptotagmin XII	11.886	3.57121	1.30742e-05	0.000186547	up
ENSMUSG00000049404	Rarres1	retinoic acid receptor responder (tazarotene induced) 1	5.713	2.51434	1.88264e-41	8.19296e-39	up
ENSMUSG00000049532	Sall2	spalt like transcription factor 2	2.037	1.02649	0.000246682	0.002394	up
ENSMUSG00000049580	Tsku	tsukushi, small leucine rich proteoglycan	3.298	1.72152	1.68968e-06	2.99809e-05	up
ENSMUSG00000049804	Armcx4	armadillo repeat containing, X-linked 4	2.312	1.2092	0.00972402	0.0471572	up
ENSMUSG00000049892	Rasd1	RAS, dexamethasone-induced 1	4.63	2.21094	0.000534208	0.00450265	up
ENSMUSG00000049932	H2ax	H2A.X variant histone	2.909	1.54028	9.80912e-11	3.82579e-09	up
ENSMUSG00000050064	Zfp697	zinc finger protein 697	3.248	1.6996	0.000732551	0.00585509	up
ENSMUSG00000050503	Fbxl22	F-box and leucine-rich repeat protein 22	4.483	2.16445	0.00950947	0.0462477	up
ENSMUSG00000050737	Ptges	prostaglandin E synthase	3.08	1.62293	0.00829472	0.0416297	up
ENSMUSG00000050777	Tmem37	transmembrane protein 37	2.504	1.32443	3.70606e-18	3.71437e-16	up
ENSMUSG00000050860	Phospho1	phosphatase, orphan 1	4.317	2.11006	0.00372126	0.0221361	up
ENSMUSG00000050947	Amigo1	adhesion molecule with Ig like domain 1	2.198	1.13607	2.61466e-07	5.5429e-06	up
ENSMUSG00000051000	Fam160a1	family with sequence similarity 160, member A1	2.046	1.03287	0.000106019	0.00115878	up
ENSMUSG00000051113	Fam71e1	family with sequence similarity 71, member E1	3.554	1.82954	0.00416448	0.0241642	up
ENSMUSG00000051361	6030498E09Rik	RIKEN cDNA 6030498E09 gene	9.087	3.18373	0.00491098	0.0275965	up
ENSMUSG00000051439	Cd14	CD14 antigen	2.588	1.37193	1.79829e-07	3.95456e-06	up
ENSMUSG00000051452	Gm11437	predicted gene 11437	2.842	1.50704	4.67637e-11	1.92371e-09	up
ENSMUSG00000051483	Cbr1	carbonyl reductase 1	2.875	1.52343	3.15244e-32	9.30927e-30	up
ENSMUSG00000051851	Rtl8c	retrotransposon Gag like 8C	2.708	1.43729	0.010322	0.0494337	up
ENSMUSG00000052005	Gm9864	predicted gene 9864	2.221	1.15096	0.00643093	0.0342728	up
ENSMUSG00000052137	Rbm12b2	RNA binding motif protein 12 B2	2.534	1.34158	0.00143524	0.0101523	up
ENSMUSG00000052154	Gm9870	predicted gene 9870	32.651	5.02907	0.00528962	0.0292361	up
ENSMUSG00000052684	Jun	jun proto-oncogene	3.984	1.99409	1.80786e-16	1.50992e-14	up
ENSMUSG00000052934	Fbxo31	F-box protein 31	2.031	1.02201	3.56408e-09	1.07162e-07	up
ENSMUSG00000053062	Jam2	junction adhesion molecule 2	2.539	1.34435	6.13619e-20	7.40687e-18	up
ENSMUSG00000053175	Bcl3	B cell leukemia/lymphoma 3	3.318	1.73047	1.08304e-29	2.71367e-27	up
ENSMUSG00000053334	Ficd	FIC domain containing	2.112	1.0784	1.64414e-06	2.9267e-05	up
ENSMUSG00000053907	Mat2a	methionine adenosyltransferase II, alpha	2.152	1.10547	7.00564e-20	8.27516e-18	up
ENSMUSG00000054484	Tmem62	transmembrane protein 62	2.035	1.02472	2.17386e-09	6.77007e-08	up
ENSMUSG00000054675	Tmem119	transmembrane protein 119	4.391	2.13452	0.000631453	0.00516691	up
ENSMUSG00000054793	Cadm4	cell adhesion molecule 4	2.282	1.19041	4.2069e-05	0.000517246	up
ENSMUSG00000054827	Cyp2c50	cytochrome P450, family 2, subfamily c, polypeptide 50	2.904	1.53795	9.37383e-32	2.58358e-29	up
ENSMUSG00000055044	Pdlim1	PDZ and LIM domain 1 (elfin)	2.308	1.20687	1.1203e-15	8.14651e-14	up
ENSMUSG00000055116	Arntl	aryl hydrocarbon receptor nuclear translocator-like	6.044	2.59557	5.6194e-08	1.37062e-06	up
ENSMUSG00000056091	St3gal5	ST3 beta-galactoside alpha-2,3-sialyltransferase 5	4.559	2.18862	5.75555e-56	5.28775e-53	up
ENSMUSG00000056608	Chd9	chromodomain helicase DNA binding protein 9	20.794	4.37812	1.94082e-14	1.22036e-12	up
ENSMUSG00000056966	Gjc3	gap junction protein, gamma 3	5.655	2.49965	1.19013e-06	2.19657e-05	up
ENSMUSG00000057561	Eif1a	eukaryotic translation initiation factor 1A	2.479	1.30995	1.98369e-08	5.291e-07	up
ENSMUSG00000057894	Zfp329	zinc finger protein 329	2.229	1.15609	0.00441063	0.0253964	up
ENSMUSG00000057913	Gm10032	predicted gene 10032	11.489	3.5222	2.95164e-10	1.06575e-08	up
ENSMUSG00000057933	Gsta2	glutathione S-transferase, alpha 2 (Yc2)	3.89	1.95988	0.00233067	0.0150321	up
ENSMUSG00000058135	Gstm1	glutathione S-transferase, mu 1	3.041	1.60444	0.000156034	0.00161473	up
ENSMUSG00000058174	Gm5148	predicted gene 5148	11.096	3.47193	0.00198708	0.0131786	up
ENSMUSG00000058207	Serpina3k	serine (or cysteine) peptidase inhibitor, clade A, member 3K	2.678	1.42092	9.42802e-49	5.77449e-46	up
ENSMUSG00000058297	Spock2	sparc/osteonectin, cwcv and kazal-like domains proteoglycan 2	11.501	3.52366	0.00129281	0.00931148	up
ENSMUSG00000058806	Col13a1	collagen, type XIII, alpha 1	4.312	2.10834	2.34578e-34	7.75842e-32	up
ENSMUSG00000058835	Abi1	abl-interactor 1	3.621	1.85649	5.24729e-30	1.35585e-27	up
ENSMUSG00000059022	Kcp	kielin/chordin-like protein	2.467	1.30291	0.000825714	0.00645619	up
ENSMUSG00000059325	Hopx	HOP homeobox	3.184	1.67083	1.7269e-41	7.7183e-39	up
ENSMUSG00000059708	Akap17b	A kinase (PRKA) anchor protein 17B	2.482	1.31142	0.000137074	0.00144843	up
ENSMUSG00000060240	Cend1	cell cycle exit and neuronal differentiation 1	9.805	3.29357	0.000100638	0.00110876	up
ENSMUSG00000060260	Pwwp2b	PWWP domain containing 2B	2.716	1.44163	5.39908e-05	0.000642798	up
ENSMUSG00000060317	Acnat2	acyl-coenzyme A amino acid N-acyltransferase 2	10.693	3.41863	7.34658e-55	5.78526e-52	up
ENSMUSG00000060407	Cyp2a12	cytochrome P450, family 2, subfamily a, polypeptide 12	2.365	1.24211	3.16551e-18	3.21154e-16	up
ENSMUSG00000060477	Irak2	interleukin-1 receptor-associated kinase 2	2.176	1.12169	2.10305e-15	1.50554e-13	up
ENSMUSG00000060613	Cyp2c70	cytochrome P450, family 2, subfamily c, polypeptide 70	5.585	2.48158	3.2022e-30	8.40552e-28	up
ENSMUSG00000060803	Gstp1	glutathione S-transferase, pi 1	3.821	1.93393	2.93559e-43	1.47108e-40	up
ENSMUSG00000060862	Zbtb40	zinc finger and BTB domain containing 40	2.024	1.01752	0.000858864	0.00666809	up
ENSMUSG00000060950	Trmt61a	tRNA methyltransferase 61A	2.441	1.28719	1.07849e-08	3.00759e-07	up
ENSMUSG00000061666	Gdpd1	glycerophosphodiester phosphodiesterase domain containing 1	3.539	1.82348	0.000101284	0.00111513	up
ENSMUSG00000062061	Obp2a	odorant binding protein 2A	7.824	2.968	2.28929e-05	0.000303593	up
ENSMUSG00000062432	Cyp26c1	cytochrome P450, family 26, subfamily c, polypeptide 1	40.591	5.34307	0.000324906	0.00296195	up
ENSMUSG00000062785	Kcnc3	potassium voltage gated channel, Shaw-related subfamily, member 3	4.247	2.08637	1.11696e-15	8.14651e-14	up
ENSMUSG00000062825	Actg1	actin, gamma, cytoplasmic 1	2.853	1.51252	2.02583e-26	4.0855e-24	up
ENSMUSG00000063275	Hacd1	3-hydroxyacyl-CoA dehydratase 1	2.133	1.09273	1.68755e-07	3.73588e-06	up
ENSMUSG00000063354	Slc39a4	solute carrier family 39 (zinc transporter), member 4	3.525	1.8176	0.00514941	0.0286334	up
ENSMUSG00000063415	Cyp26b1	cytochrome P450, family 26, subfamily b, polypeptide 1	10.442	3.38431	2.17923e-71	5.14828e-68	up
ENSMUSG00000063445	Nmral1	NmrA-like family domain containing 1	2.412	1.27052	2.8314e-05	0.000366664	up
ENSMUSG00000063895	Nupl1	nucleoporin like 1	209.368	7.7099	4.80285e-08	1.18722e-06	up
ENSMUSG00000063919	Srrm4	serine/arginine repetitive matrix 4	4.358	2.12352	2.56094e-11	1.10865e-09	up
ENSMUSG00000064254	Ethe1	ethylmalonic encephalopathy 1	2.175	1.12088	2.36499e-16	1.91715e-14	up
ENSMUSG00000064284	Cdpf1	cysteine rich, DPF motif domain containing 1	2.56	1.35599	0.000125729	0.0013414	up
ENSMUSG00000064337	mt-Rnr1	mitochondrially encoded 12S rRNA	4.127	2.04503	5.14298e-52	3.40198e-49	up
ENSMUSG00000064339	mt-Rnr2	mitochondrially encoded 16S rRNA	2.673	1.41852	1.01457e-21	1.39816e-19	up
ENSMUSG00000066170	E230001N04Rik	RIKEN cDNA E230001N04 gene	53.112	5.73096	7.35427e-05	0.000843266	up
ENSMUSG00000066361	Serpina3c	serine (or cysteine) peptidase inhibitor, clade A, member 3C	24.953	4.64112	0.000357599	0.00321566	up
ENSMUSG00000067144	Slc22a7	solute carrier family 22 (organic anion transporter), member 7	2.037	1.02666	6.77904e-11	2.721e-09	up
ENSMUSG00000067225	Cyp2c54	cytochrome P450, family 2, subfamily c, polypeptide 54	3.881	1.95628	5.05367e-34	1.63868e-31	up
ENSMUSG00000067279	Ppp1r3c	protein phosphatase 1, regulatory subunit 3C	2.741	1.45481	7.63782e-17	6.61291e-15	up
ENSMUSG00000067787	Blcap	bladder cancer associated protein	2.012	1.00837	4.03435e-12	1.9338e-10	up
ENSMUSG00000068877	Selenbp2	selenium binding protein 2	22.506	4.49222	2.40889e-09	7.43206e-08	up
ENSMUSG00000069324	Gm5096	predicted gene 5096	2.815	1.49307	0.000107522	0.00117288	up
ENSMUSG00000069743	Zfp820	zinc finger protein 820	2.241	1.16436	0.00882846	0.043686	up
ENSMUSG00000070282	3000002C10Rik	RIKEN cDNA 3000002C10 gene	3.795	1.92404	0.00420558	0.0243424	up
ENSMUSG00000070720	Tmem200b	transmembrane protein 200B	2.657	1.40972	0.000989289	0.00749765	up
ENSMUSG00000071604	Fam189a2	family with sequence similarity 189, member A2	2.422	1.27595	0.00401673	0.0234965	up
ENSMUSG00000072082	Ccnf	cyclin F	2.044	1.03147	6.36096e-08	1.5334e-06	up
ENSMUSG00000072849	Serpina1e	serine (or cysteine) peptidase inhibitor, clade A, member 1E	13.49	3.75378	1.77735e-80	4.89867e-77	up
ENSMUSG00000073830	Mup14	major urinary protein 14	3.177	1.66787	5.89728e-05	0.000691245	up
ENSMUSG00000073834	Mup11	major urinary protein 11	3.999	1.99981	2.21827e-25	3.98735e-23	up
ENSMUSG00000073842	Mup7	major urinary protein 7	4.471	2.16063	8.3145e-10	2.81756e-08	up
ENSMUSG00000074063	Osgin1	oxidative stress induced growth inhibitor 1	6.103	2.60949	1.16595e-10	4.51553e-09	up
ENSMUSG00000074166	AW146154	expressed sequence AW146154	2.087	1.06164	0.00477361	0.0270273	up
ENSMUSG00000074217	Misp3	MISP family member 3	14.479	3.85585	0.00280596	0.0175434	up
ENSMUSG00000074254	Cyp2a4	cytochrome P450, family 2, subfamily a, polypeptide 4	4.614	2.20603	0.00491453	0.0275965	up
ENSMUSG00000074283	Zfp109	zinc finger protein 109	2.128	1.08941	0.0074658	0.0384617	up
ENSMUSG00000074521	Gm14327	predicted gene 14327	2.467	1.30301	4.89269e-09	1.44483e-07	up
ENSMUSG00000074529	Zfp972	zinc finger protein 972	2.459	1.29799	0.00522417	0.0289712	up
ENSMUSG00000074639	Rdh16f2	RDH16 family member 2	2.401	1.26334	0.00445455	0.0255692	up
ENSMUSG00000074647	Fam83c	family with sequence similarity 83, member C	26.508	4.72833	0.00253566	0.016103	up
ENSMUSG00000074743	Thbd	thrombomodulin	5.806	2.53764	8.34482e-19	9.13896e-17	up
ENSMUSG00000074768	Bhmt	betaine-homocysteine methyltransferase	2.187	1.1291	1.92976e-10	7.22001e-09	up
ENSMUSG00000074785	Plxnc1	plexin C1	2.011	1.0079	3.01667e-08	7.7948e-07	up
ENSMUSG00000075543	Urad	ureidoimidazoline (2-oxo-4-hydroxy-4-carboxy-5) decarboxylase	2.058	1.04112	1.14358e-09	3.75973e-08	up
ENSMUSG00000078673	Mup19	major urinary protein 19	3.481	1.79937	5.62537e-21	7.21138e-19	up
ENSMUSG00000078674	Mup18	major urinary protein 18	2.09	1.06363	7.68704e-15	5.02453e-13	up
ENSMUSG00000078675	Mup16	major urinary protein 16	5.154	2.3656	1.79473e-11	7.95698e-10	up
ENSMUSG00000078683	Mup1	major urinary protein 1	7.676	2.94026	6.37668e-14	3.84858e-12	up
ENSMUSG00000078686	Mup9	major urinary protein 9	8.896	3.15312	3.41612e-12	1.66154e-10	up
ENSMUSG00000078687	Mup8	major urinary protein 8	2.341	1.22685	3.2751e-09	9.88329e-08	up
ENSMUSG00000078688	Mup2	major urinary protein 2	3.22	1.68694	1.00286e-05	0.000147417	up
ENSMUSG00000078689	Mup6	major urinary protein 6	3.85	1.94496	1.32063e-05	0.000188107	up
ENSMUSG00000078786	BC024978	cDNA sequence BC024978	2.542	1.34621	2.33345e-09	7.21276e-08	up
ENSMUSG00000078817	Nlrp12	NLR family, pyrin domain containing 12	2.836	1.50373	4.19346e-12	1.99848e-10	up
ENSMUSG00000078867	Gm14418	predicted gene 14418	3.053	1.61005	0.000335918	0.0030471	up
ENSMUSG00000078887	Gm6710	predicted gene 6710	2.78	1.47503	0.0100566	0.0484432	up
ENSMUSG00000078963	Hsbp1l1	heat shock factor binding protein 1-like 1	2.837	1.50435	0.00420586	0.0243424	up
ENSMUSG00000079012	Serpina3m	serine (or cysteine) peptidase inhibitor, clade A, member 3M	2.98	1.57555	0.00115624	0.00849053	up
ENSMUSG00000079494	Nat8f5	N-acetyltransferase 8 (GCN5-related) family member 5	2.465	1.30144	1.65412e-06	2.94131e-05	up
ENSMUSG00000079534	Gm5640	predicted gene 5640	7.34	2.87573	0.00156561	0.0108738	up
ENSMUSG00000082868	Mup-ps5	major urinary protein, pseudogene 5	4.112	2.03973	0.000777817	0.00615443	up
ENSMUSG00000083396	Gm15542	predicted gene 15542	63.354	5.98535	0.000140264	0.0014778	up
ENSMUSG00000085211	B430219N15Rik	RIKEN cDNA B430219N15 gene	8.921	3.15726	5.1496e-09	1.51259e-07	up
ENSMUSG00000085586	Gm11613	predicted gene 11613	62.658	5.96943	0.000123838	0.00132809	up
ENSMUSG00000085651	Gm11695	predicted gene 11695	5.643	2.49658	1.98004e-06	3.47601e-05	up
ENSMUSG00000086231	Rapgef4os3	Rap guanine nucleotide exchange factor (GEF) 4, opposite strand 3	3.32	1.73117	0.00571677	0.0310777	up
ENSMUSG00000086765	Gm11827	predicted gene 11827	25.703	4.68385	3.89831e-10	1.36871e-08	up
ENSMUSG00000086968	4933431E20Rik	RIKEN cDNA 4933431E20 gene	3.822	1.93445	1.3023e-08	3.58829e-07	up
ENSMUSG00000087002	Gm16277	predicted gene 16277	2.129	1.09039	1.62541e-05	0.000222512	up
ENSMUSG00000089712	Gm15889	predicted gene 15889	7.562	2.91884	1.22297e-19	1.42425e-17	up
ENSMUSG00000089756	Zfp966	zinc finger protein 966	2.206	1.1412	1.30408e-08	3.58829e-07	up
ENSMUSG00000089873	Mup13	major urinary protein 13	3.491	1.8037	3.27523e-06	5.48712e-05	up
ENSMUSG00000090038	Gm16573	predicted gene 16573	4.608	2.20422	1.73644e-21	2.35373e-19	up
ENSMUSG00000090175	Ugt1a9	UDP glucuronosyltransferase 1 family, polypeptide A9	3.202	1.67911	3.56001e-13	1.9494e-11	up
ENSMUSG00000090264	Eif4ebp3	eukaryotic translation initiation factor 4E binding protein 3	10.641	3.4115	1.62017e-09	5.18236e-08	up
ENSMUSG00000090555	Gm8893	predicted gene 8893	4.011	2.00411	4.17948e-11	1.73223e-09	up
ENSMUSG00000090698	Apold1	apolipoprotein L domain containing 1	2.439	1.28616	0.00282694	0.0176412	up
ENSMUSG00000092274	Neat1	nuclear paraspeckle assembly transcript 1 (non-protein coding)	3.775	1.91662	8.8793e-23	1.32286e-20	up
ENSMUSG00000092283	Gm20412	predicted gene 20412	2.493	1.31775	0.000226266	0.00222459	up
ENSMUSG00000092360	Gm20441	predicted gene 20441	8.683	3.11819	7.59025e-08	1.80604e-06	up
ENSMUSG00000092386	Gm20536	predicted gene 20536	40.644	5.34495	0.000253876	0.00245518	up
ENSMUSG00000092470	Gm20518	predicted gene 20518	2.024	1.01755	0.00237536	0.0152727	up
ENSMUSG00000092511	Gm20547	predicted gene 20547	2.06	1.04283	0.00801778	0.0405846	up
ENSMUSG00000093096	Mir3968	microRNA 3968	7.593	2.92468	0.00468398	0.0265999	up
ENSMUSG00000093610	Cyp2c53-ps	cytochrome P450, family 2, subfamily c, polypeptide 53-ps	28.891	4.85255	0.000321707	0.00294252	up
ENSMUSG00000094222	Mup-ps6	major urinary protein, pseudogene 6	6.637	2.73057	1.29377e-07	2.91485e-06	up
ENSMUSG00000094388	Gm8783	predicted pseudogene 8783	2.953	1.56224	0.00548392	0.0300888	up
ENSMUSG00000094472	Gm21897	predicted gene, 21897	2.906	1.53926	0.00131187	0.00942018	up
ENSMUSG00000094622	Gm3055	predicted gene 3055	6.099	2.60865	0.00206952	0.0136349	up
ENSMUSG00000094743	Mup-ps7	major urinary protein, pseudogene 7	2.37	1.24515	2.53053e-05	0.00033265	up
ENSMUSG00000094793	Mup12	major urinary protein 12	6.438	2.68665	6.16004e-11	2.49678e-09	up
ENSMUSG00000095061	E030018B13Rik	RIKEN cDNA E030018B13 gene	14.235	3.83137	2.78527e-11	1.19327e-09	up
ENSMUSG00000095455	Mup-ps3	major urinary protein, pseudogene 3	3.266	1.70761	3.08635e-16	2.46565e-14	up
ENSMUSG00000096592	Gm15801	predicted gene 15801	2.953	1.56224	0.00548392	0.0300888	up
ENSMUSG00000096674	Mup15	major urinary protein 15	6.432	2.68534	8.25872e-15	5.35586e-13	up
ENSMUSG00000096688	Mup17	major urinary protein 17	6.505	2.70148	9.35963e-15	6.02258e-13	up
ENSMUSG00000096740	Lbhd1	LBH domain containing 1	2.103	1.07245	0.000417154	0.0036694	up
ENSMUSG00000097099	Gm9917	predicted gene 9917	2.507	1.32619	0.000197447	0.0019765	up
ENSMUSG00000097451	Rian	RNA imprinted and accumulated in nucleus	161.932	7.33924	5.53711e-12	2.61621e-10	up
ENSMUSG00000097783	Gm26747	predicted gene, 26747	21.972	4.45761	0.00628836	0.0336648	up
ENSMUSG00000098014	Gm26967	predicted gene, 26967	5.508	2.46162	2.23513e-06	3.86231e-05	up
ENSMUSG00000098330	Gtpbp4-ps1	GTP binding protein 4, pseudogene 1	3.284	1.71528	0.00071807	0.00577284	up
ENSMUSG00000098708	Gm27252	predicted gene 27252	4.372	2.12845	1.13156e-14	7.22497e-13	up
ENSMUSG00000099032	Tcf24	transcription factor 24	5.643	2.49636	0.00119771	0.00874076	up
ENSMUSG00000099556	Gm28857	predicted gene 28857	2.973	1.57174	0.00345619	0.0208519	up
ENSMUSG00000099681	1700052K11Rik	RIKEN cDNA 1700052K11 gene	2.615	1.38693	5.60056e-06	8.85434e-05	up
ENSMUSG00000100277	1810053B23Rik	RIKEN cDNA 1810053B23 gene	3.329	1.7349	1.93041e-05	0.000260385	up
ENSMUSG00000101013	A630072M18Rik	RIKEN cDNA A630072M18 gene	2.793	1.48165	7.61663e-07	1.46631e-05	up
ENSMUSG00000101249	Gm29216	predicted gene 29216	2.489	1.31579	2.6343e-18	2.7058e-16	up
ENSMUSG00000101693	Gm19461	predicted gene, 19461	6.217	2.63632	0.00664953	0.0351545	up
ENSMUSG00000102014	2900009J06Rik	RIKEN cDNA 2900009J06 gene	24.46	4.61238	0.00666304	0.0352147	up
ENSMUSG00000102329	Gm10851	predicted gene 10851	22.266	4.47679	0.00732259	0.037901	up
ENSMUSG00000102504	Gm21955	predicted gene, 21955	2.493	1.31796	0.00513564	0.0285761	up
ENSMUSG00000104394	Gm37254	predicted gene, 37254	2.056	1.04014	0.00732161	0.037901	up
ENSMUSG00000104445	Rhbg	Rhesus blood group-associated B glycoprotein	3.341	1.7403	0.000500196	0.00427415	up
ENSMUSG00000104664	Gm35570	predicted gene, 35570	5.488	2.45628	0.009838	0.0475844	up
ENSMUSG00000105239	Gm43091	predicted gene 43091	52.02	5.70099	0.000399198	0.0035435	up
ENSMUSG00000105263	Gm42427	predicted gene 42427	2.656	1.40913	2.21883e-06	3.83816e-05	up
ENSMUSG00000105703	Gm43305	predicted gene 43305	44.824	5.48621	1.24671e-17	1.15825e-15	up
ENSMUSG00000105843	Gm19439	predicted gene, 19439	38.478	5.26595	0.0036349	0.021724	up
ENSMUSG00000106397	Gm21049	predicted gene, 21049	2.01	1.00734	0.000768899	0.00609846	up
ENSMUSG00000107306	Gm42577	predicted gene 42577	3.765	1.91261	0.00442255	0.0254474	up
ENSMUSG00000108173	Gm44231	predicted gene, 44231	2.173	1.11986	0.00667115	0.035235	up
ENSMUSG00000108371	Gm38832	predicted gene, 38832	33.414	5.06238	0.00699188	0.0365554	up
ENSMUSG00000108449	Gm44507	predicted gene 44507	11.545	3.52915	5.72621e-13	3.03507e-11	up
ENSMUSG00000109115	Gm44669	predicted gene 44669	3.14	1.65071	0.000156896	0.00162264	up
ENSMUSG00000109170	Gm45086	predicted gene 45086	3.019	1.59413	0.0044458	0.0255456	up
ENSMUSG00000109656	Gm45548	predicted gene 45548	10.247	3.3571	1.38914e-19	1.60644e-17	up
ENSMUSG00000110353	Gm33543	predicted gene, 33543	2.095	1.06689	0.00023867	0.00233267	up
ENSMUSG00000110384	Gm45301	predicted gene 45301	23.799	4.57285	2.1991e-06	3.80801e-05	up
ENSMUSG00000110386	Gm42031	predicted gene, 42031	46.293	5.53271	1.59304e-25	2.89495e-23	up
ENSMUSG00000110494	Gm31774	predicted gene, 31774	25.794	4.68897	0.0034225	0.0206637	up
ENSMUSG00000110537	Gm4316	predicted gene 4316	8.551	3.09615	2.99437e-07	6.284e-06	up
ENSMUSG00000110588	Gm45774	predicted gene 45774	3.015	1.59228	0.00979478	0.0473892	up
ENSMUSG00000110639	Gm6831	predicted gene 6831	29.675	4.89117	0.00945973	0.0460511	up
ENSMUSG00000111282	Gm47528	predicted gene, 47528	2.753	1.46097	0.0015456	0.0107619	up
ENSMUSG00000111767	4930546K05Rik	RIKEN cDNA 4930546K05 gene	78.512	6.29485	3.25298e-05	0.000412218	up
ENSMUSG00000111923	Gm34777	predicted gene, 34777	17.084	4.09455	2.2232e-12	1.10075e-10	up
ENSMUSG00000112150	9530018F02Rik	RIKEN cDNA 9530018F02 gene	21.049	4.39567	0.00801263	0.0405803	up
ENSMUSG00000112384	Gm34921	predicted gene, 34921	27.423	4.77729	5.86886e-17	5.1351e-15	up
ENSMUSG00000112388	AI463170	expressed sequence AI463170	2.172	1.11928	0.00775185	0.0395228	up
ENSMUSG00000112489	9230116L04Rik	RIKEN cDNA 9230116L04 gene	8.88	3.15059	0.00351442	0.0211415	up
ENSMUSG00000113399	Gm48199	predicted gene, 48199	6.61	2.72473	1.9776e-08	5.28328e-07	up
ENSMUSG00000113737	BB123696	expressed sequence BB123696	20.337	4.34604	0.00126468	0.00914074	up
ENSMUSG00000113890	Gm48368	predicted gene, 48368	2.854	1.51285	5.77128e-05	0.000677838	up
ENSMUSG00000114036	Gm48228	predicted gene, 48228	3.324	1.73276	0.000567933	0.00472529	up
ENSMUSG00000114467	Gm48430	predicted gene, 48430	14.792	3.8867	0.0101848	0.0489042	up
ENSMUSG00000114828	AI463229	expressed sequence AI463229	2.143	1.09975	0.000513055	0.00435097	up
ENSMUSG00000114999	Gm7962	predicted gene 7962	30.644	4.93751	0.00907425	0.0445549	up
ENSMUSG00000115232	Gm49378	predicted gene, 49378	15.26	3.93171	7.49203e-05	0.000857409	up
ENSMUSG00000115388	Eppk1	epiplakin 1	3.18	1.66907	4.79787e-28	1.05879e-25	up
ENSMUSG00000115852	AC169509.1	BMP2 inducible kinase (Bmp2k) pseudogene	2.193	1.13261	2.05972e-05	0.000275134	up
ENSMUSG00000117310	Ptp4a1	protein tyrosine phosphatase 4a1	2.118	1.08291	1.50799e-11	6.76732e-10	up
ENSMUSG00000117942	Maskbp3	multiple ankyrin repeats single KH domain binding protein 3	2.517	1.33165	6.00236e-11	2.44485e-09	up
ENSMUSG00000118017	Gm29966	predicted gene, 29966	4.22	2.07708	0.000216795	0.00214678	up
ENSMUSG00000118155	Gm50136	predicted gene, 50136	5.002	2.32253	7.24673e-18	6.88731e-16	up
ENSMUSG00000118336	Gm50172	predicted gene, 50172	15.469	3.95133	0.0001157	0.001253	up
ENSMUSG00000000056	Narf	nuclear prelamin A recognition factor	0.428	-1.22327	2.75403e-16	2.21085e-14	down
ENSMUSG00000000120	Ngfr	nerve growth factor receptor (TNFR superfamily, member 16)	0.369	-1.43885	4.59382e-05	0.000557768	down
ENSMUSG00000000247	Lhx2	LIM homeobox protein 2	0.41	-1.28558	0.00239831	0.0153963	down
ENSMUSG00000000325	Arvcf	armadillo repeat gene deleted in velocardiofacial syndrome	0.423	-1.24202	4.54055e-07	9.16813e-06	down
ENSMUSG00000000386	Mx1	MX dynamin-like GTPase 1	0.204	-2.29075	0.00245129	0.0156938	down
ENSMUSG00000000811	Txnrd3	thioredoxin reductase 3	0.389	-1.36374	2.5081e-08	6.56272e-07	down
ENSMUSG00000001156	Mxd1	MAX dimerization protein 1	0.458	-1.12503	0.00109902	0.00816201	down
ENSMUSG00000001403	Ube2c	ubiquitin-conjugating enzyme E2C	0.247	-2.01545	0.00589284	0.0318456	down
ENSMUSG00000001986	Gria3	glutamate receptor, ionotropic, AMPA3 (alpha 3)	0.138	-2.85888	0.000185735	0.00187744	down
ENSMUSG00000001995	Sipa1l2	signal-induced proliferation-associated 1 like 2	0.454	-1.14005	3.34503e-06	5.5932e-05	down
ENSMUSG00000002058	Unc119	unc-119 lipid binding chaperone	0.324	-1.6259	1.43676e-09	4.64965e-08	down
ENSMUSG00000002059	Rab34	RAB34, member RAS oncogene family	0.463	-1.11043	3.92259e-06	6.41622e-05	down
ENSMUSG00000003123	Lipe	lipase, hormone sensitive	0.486	-1.04051	1.991e-09	6.28341e-08	down
ENSMUSG00000003477	Inmt	indolethylamine N-methyltransferase	0.445	-1.16818	5.19415e-11	2.12088e-09	down
ENSMUSG00000003623	Crot	carnitine O-octanoyltransferase	0.381	-1.39349	7.13495e-34	2.26905e-31	down
ENSMUSG00000003824	Syce2	synaptonemal complex central element protein 2	0.368	-1.44279	0.0037869	0.02247	down
ENSMUSG00000004018	Fancl	Fanconi anemia, complementation group L	0.276	-1.85883	3.2762e-10	1.16764e-08	down
ENSMUSG00000004098	Col5a3	collagen, type V, alpha 3	0.234	-2.0928	1.59783e-24	2.66903e-22	down
ENSMUSG00000004341	Gpx6	glutathione peroxidase 6	0.108	-3.21688	2.51087e-07	5.33704e-06	down
ENSMUSG00000004552	Ctse	cathepsin E	0.338	-1.56686	1.04948e-07	2.41716e-06	down
ENSMUSG00000004707	Ly9	lymphocyte antigen 9	0.435	-1.20253	0.00123058	0.00893723	down
ENSMUSG00000004952	Rasa4	RAS p21 protein activator 4	0.269	-1.89205	0.00198801	0.0131786	down
ENSMUSG00000005233	Spc25	SPC25, NDC80 kinetochore complex component, homolog (S. cerevisiae)	0.483	-1.0513	0.0014224	0.0100824	down
ENSMUSG00000005338	Cadm3	cell adhesion molecule 3	0.471	-1.08766	0.000128873	0.00137141	down
ENSMUSG00000005410	Mcm5	minichromosome maintenance complex component 5	0.207	-2.2705	2.78027e-05	0.000361173	down
ENSMUSG00000005447	Pafah1b3	platelet-activating factor acetylhydrolase, isoform 1b, subunit 3	0.326	-1.61674	0.00233495	0.015048	down
ENSMUSG00000005980	Dnase1	deoxyribonuclease I	0.159	-2.65127	2.74293e-05	0.000357446	down
ENSMUSG00000006395	Hyi	hydroxypyruvate isomerase (putative)	0.39	-1.3574	5.55526e-19	6.20725e-17	down
ENSMUSG00000006517	Mvd	mevalonate (diphospho) decarboxylase	0.373	-1.4218	2.13541e-06	3.70938e-05	down
ENSMUSG00000006641	Slc5a6	solute carrier family 5 (sodium-dependent vitamin transporter), member 6	0.429	-1.22243	3.79031e-12	1.82742e-10	down
ENSMUSG00000006711	D130043K22Rik	RIKEN cDNA D130043K22 gene	0.139	-2.85006	3.87022e-27	7.90146e-25	down
ENSMUSG00000010025	Aldh3a2	aldehyde dehydrogenase family 3, subfamily A2	0.332	-1.59264	5.82206e-32	1.65999e-29	down
ENSMUSG00000010307	Tmem86a	transmembrane protein 86A	0.337	-1.57017	2.90172e-15	2.05067e-13	down
ENSMUSG00000010601	Apol7a	apolipoprotein L 7a	0.338	-1.56535	4.69551e-20	5.83831e-18	down
ENSMUSG00000010651	Acaa1b	acetyl-Coenzyme A acyltransferase 1B	0.234	-2.09718	1.04242e-62	1.43655e-59	down
ENSMUSG00000010663	Fads1	fatty acid desaturase 1	0.407	-1.29719	3.13784e-15	2.20811e-13	down
ENSMUSG00000012123	Crybg2	crystallin beta-gamma domain containing 2	0.323	-1.63058	2.25616e-05	0.000299921	down
ENSMUSG00000012187	Mogat1	monoacylglycerol O-acyltransferase 1	0.193	-2.37697	4.68418e-06	7.52061e-05	down
ENSMUSG00000012483	Rpa3	replication protein A3	0.467	-1.09853	0.000288614	0.00269418	down
ENSMUSG00000014850	Msh3	mutS homolog 3	0.437	-1.19488	2.24241e-07	4.83477e-06	down
ENSMUSG00000015217	Hmgb3	high mobility group box 3	0.371	-1.43167	7.3976e-15	4.85453e-13	down
ENSMUSG00000015354	Pcolce2	procollagen C-endopeptidase enhancer 2	0.452	-1.14538	0.00328995	0.0200316	down
ENSMUSG00000015653	Steap2	six transmembrane epithelial antigen of prostate 2	0.371	-1.42883	1.75612e-06	3.10931e-05	down
ENSMUSG00000015854	Cd5l	CD5 antigen-like	0.474	-1.07742	1.2245e-18	1.28978e-16	down
ENSMUSG00000015947	Fcgr1	Fc receptor, IgG, high affinity I	0.466	-1.101	0.00231557	0.0149698	down
ENSMUSG00000016458	Wt1	Wilms tumor 1 homolog	0.087	-3.52278	0.00806926	0.0407606	down
ENSMUSG00000016495	Plgrkt	plasminogen receptor, C-terminal lysine transmembrane protein	0.488	-1.03422	0.00354467	0.0212909	down
ENSMUSG00000017390	Aldoc	aldolase C, fructose-bisphosphate	0.336	-1.574	7.08741e-11	2.83788e-09	down
ENSMUSG00000017417	Plxdc1	plexin domain containing 1	0.303	-1.72293	0.00351169	0.0211389	down
ENSMUSG00000017723	Wfdc2	WAP four-disulfide core domain 2	0.445	-1.16798	3.32582e-05	0.00041984	down
ENSMUSG00000017754	Pltp	phospholipid transfer protein	0.147	-2.76209	1.3895e-69	2.87228e-66	down
ENSMUSG00000018581	Dnah11	dynein, axonemal, heavy chain 11	0.041	-4.59613	0.00459024	0.0261499	down
ENSMUSG00000018868	Pnpla5	patatin-like phospholipase domain containing 5	0.122	-3.03037	0.00150695	0.0105416	down
ENSMUSG00000019088	Dnase1l1	deoxyribonuclease 1-like 1	0.451	-1.14738	0.000179521	0.00182019	down
ENSMUSG00000019232	Etnppl	ethanolamine phosphate phospholyase	0.369	-1.4385	0.00863549	0.0429102	down
ENSMUSG00000019945	Cabcoco1	ciliary associated calcium binding coiled-coil 1	0.384	-1.38215	0.00622077	0.0333354	down
ENSMUSG00000019989	Enpp3	ectonucleotide pyrophosphatase/phosphodiesterase 3	0.391	-1.35466	2.92292e-17	2.64133e-15	down
ENSMUSG00000020014	Cfap54	cilia and flagella associated protein 54	0.191	-2.38933	1.54508e-05	0.000213102	down
ENSMUSG00000020019	Ntn4	netrin 4	0.381	-1.39313	5.13113e-10	1.77518e-08	down
ENSMUSG00000020131	Pcsk4	proprotein convertase subtilisin/kexin type 4	0.254	-1.97621	1.56945e-27	3.28532e-25	down
ENSMUSG00000020381	Mrnip	MRN complex interacting protein	0.212	-2.2404	3.4546e-08	8.76208e-07	down
ENSMUSG00000020471	Pold2	polymerase (DNA directed), delta 2, regulatory subunit	0.457	-1.12949	6.41728e-06	9.94198e-05	down
ENSMUSG00000020486	Septin4	septin 4	0.47	-1.0889	7.01333e-06	0.000107488	down
ENSMUSG00000020538	Srebf1	sterol regulatory element binding transcription factor 1	0.227	-2.14182	1.06871e-32	3.27283e-30	down
ENSMUSG00000020623	Map2k6	mitogen-activated protein kinase kinase 6	0.492	-1.024	0.00459827	0.0261779	down
ENSMUSG00000020658	Efr3b	EFR3 homolog B	0.329	-1.60533	0.00678896	0.0357431	down
ENSMUSG00000020672	Sntg2	syntrophin, gamma 2	0.431	-1.21337	5.52977e-05	0.000655995	down
ENSMUSG00000020777	Acox1	acyl-Coenzyme A oxidase 1, palmitoyl	0.392	-1.34957	1.61746e-30	4.31419e-28	down
ENSMUSG00000020778	Ten1	TEN1 telomerase capping complex subunit	0.434	-1.20314	0.0102025	0.0489751	down
ENSMUSG00000020889	Nr1d1	nuclear receptor subfamily 1, group D, member 1	0.453	-1.14195	2.30227e-08	6.07219e-07	down
ENSMUSG00000020914	Top2a	topoisomerase (DNA) II alpha	0.321	-1.63883	0.00663177	0.035083	down
ENSMUSG00000020917	Acly	ATP citrate lyase	0.361	-1.47053	3.87207e-12	1.86141e-10	down
ENSMUSG00000021223	Papln	papilin, proteoglycan-like sulfated glycoprotein	0.306	-1.70631	3.61908e-06	5.98487e-05	down
ENSMUSG00000021228	Acot3	acyl-CoA thioesterase 3	0.213	-2.23416	2.16487e-07	4.68592e-06	down
ENSMUSG00000021259	Cyp46a1	cytochrome P450, family 46, subfamily a, polypeptide 1	0.378	-1.40432	0.000539953	0.00454644	down
ENSMUSG00000021260	Hhipl1	hedgehog interacting protein-like 1	0.294	-1.76494	0.000148335	0.00154862	down
ENSMUSG00000021273	Fdft1	farnesyl diphosphate farnesyl transferase 1	0.248	-2.00901	4.47829e-39	1.72227e-36	down
ENSMUSG00000021287	Xrcc3	X-ray repair complementing defective repair in Chinese hamster cells 3	0.314	-1.66933	9.09644e-07	1.72707e-05	down
ENSMUSG00000021336	Slc17a4	solute carrier family 17 (sodium phosphate), member 4	0.489	-1.03331	1.26703e-07	2.86634e-06	down
ENSMUSG00000021364	Elovl2	elongation of very long chain fatty acids (FEN1/Elo2, SUR4/Elo3, yeast)-like 2	0.354	-1.49655	1.01648e-27	2.18305e-25	down
ENSMUSG00000021418	Rpp40	ribonuclease P 40 subunit	0.474	-1.07603	3.68606e-05	0.000459701	down
ENSMUSG00000021423	Ly86	lymphocyte antigen 86	0.469	-1.09178	0.00204529	0.013486	down
ENSMUSG00000021569	Trip13	thyroid hormone receptor interactor 13	0.096	-3.38039	0.00379657	0.0224901	down
ENSMUSG00000021572	Cep72	centrosomal protein 72	0.114	-3.13778	0.000192843	0.00194217	down
ENSMUSG00000021624	Cd180	CD180 antigen	0.186	-2.42808	1.08034e-09	3.59469e-08	down
ENSMUSG00000021707	Dhfr	dihydrofolate reductase	0.446	-1.16618	1.86219e-11	8.21201e-10	down
ENSMUSG00000021822	Plau	plasminogen activator, urokinase	0.262	-1.93488	1.51108e-06	2.73101e-05	down
ENSMUSG00000021973	Micu2	mitochondrial calcium uptake 2	0.44	-1.18397	8.40057e-23	1.2745e-20	down
ENSMUSG00000022041	Chrna2	cholinergic receptor, nicotinic, alpha polypeptide 2 (neuronal)	0.227	-2.13611	5.61653e-19	6.23359e-17	down
ENSMUSG00000022057	Adamdec1	ADAM-like, decysin 1	0.29	-1.78777	1.48177e-05	0.000205398	down
ENSMUSG00000022090	Pdlim2	PDZ and LIM domain 2	0.44	-1.18364	0.00229589	0.0148541	down
ENSMUSG00000022129	Dct	dopachrome tautomerase	0.225	-2.15502	0.000280245	0.00263918	down
ENSMUSG00000022177	Haus4	HAUS augmin-like complex, subunit 4	0.491	-1.02623	8.78012e-06	0.000130926	down
ENSMUSG00000022180	Slc7a8	solute carrier family 7 (cationic amino acid transporter, y+ system), member 8	0.479	-1.06085	2.9102e-05	0.00037569	down
ENSMUSG00000022215	Fitm1	fat storage-inducing transmembrane protein 1	0.397	-1.33376	1.37128e-09	4.44644e-08	down
ENSMUSG00000022351	Sqle	squalene epoxidase	0.201	-2.31655	2.10079e-13	1.2021e-11	down
ENSMUSG00000022364	Tbc1d31	TBC1 domain family, member 31	0.297	-1.75084	1.65776e-13	9.6191e-12	down
ENSMUSG00000022371	Col14a1	collagen, type XIV, alpha 1	0.346	-1.53191	1.05355e-12	5.42759e-11	down
ENSMUSG00000022383	Ppara	peroxisome proliferator activated receptor alpha	0.461	-1.11687	7.10252e-25	1.21087e-22	down
ENSMUSG00000022504	Ciita	class II transactivator	0.326	-1.61837	0.00343568	0.0207357	down
ENSMUSG00000022673	Mcm4	minichromosome maintenance complex component 4	0.441	-1.18061	4.09204e-05	0.000503498	down
ENSMUSG00000022676	Snai2	snail family zinc finger 2	0.317	-1.65897	0.000113996	0.00123617	down
ENSMUSG00000022994	Adcy6	adenylate cyclase 6	0.435	-1.19938	1.94506e-13	1.12075e-11	down
ENSMUSG00000023044	Csad	cysteine sulfinic acid decarboxylase	0.141	-2.82608	3.3833e-57	3.49686e-54	down
ENSMUSG00000023057	Fabp2	fatty acid binding protein 2, intestinal	0.386	-1.3734	5.44126e-17	4.81188e-15	down
ENSMUSG00000023132	Gzma	granzyme A	0.015	-6.06218	7.88943e-05	0.000895453	down
ENSMUSG00000023243	Kcnk5	potassium channel, subfamily K, member 5	0.375	-1.41644	6.28488e-09	1.82019e-07	down
ENSMUSG00000023328	Ache	acetylcholinesterase	0.063	-3.97945	0.00491252	0.0275965	down
ENSMUSG00000023832	Acat2	acetyl-Coenzyme A acetyltransferase 2	0.299	-1.7438	7.85432e-45	4.05897e-42	down
ENSMUSG00000023886	Smoc2	SPARC related modular calcium binding 2	0.443	-1.17404	0.00327203	0.0199532	down
ENSMUSG00000023908	Pkmyt1	protein kinase, membrane associated tyrosine/threonine 1	0.024	-5.35668	0.000283637	0.00266355	down
ENSMUSG00000024013	Fgd2	FYVE, RhoGEF and PH domain containing 2	0.491	-1.02531	0.00989938	0.0477974	down
ENSMUSG00000024044	Epb41l3	erythrocyte membrane protein band 4.1 like 3	0.334	-1.58247	0.000727058	0.00581963	down
ENSMUSG00000024155	Meiob	meiosis specific with OB domains	0.395	-1.34152	1.43837e-05	0.000200559	down
ENSMUSG00000024352	Spata24	spermatogenesis associated 24	0.45	-1.15056	0.00652832	0.0346689	down
ENSMUSG00000024378	Stard4	StAR-related lipid transfer (START) domain containing 4	0.27	-1.88805	1.17909e-27	2.49983e-25	down
ENSMUSG00000024411	Aqp4	aquaporin 4	0.333	-1.58707	1.26017e-11	5.69385e-10	down
ENSMUSG00000024525	Impa2	inositol (myo)-1(or 4)-monophosphatase 2	0.377	-1.40841	1.54377e-06	2.78401e-05	down
ENSMUSG00000024526	Cidea	cell death-inducing DNA fragmentation factor, alpha subunit-like effector A	0.015	-6.06113	4.88586e-16	3.77701e-14	down
ENSMUSG00000024610	Cd74	CD74 antigen (invariant polypeptide of major histocompatibility complex, class II antigen-associated)	0.349	-1.51887	2.6301e-21	3.50757e-19	down
ENSMUSG00000024664	Fads3	fatty acid desaturase 3	0.252	-1.98727	9.49441e-15	6.08563e-13	down
ENSMUSG00000024665	Fads2	fatty acid desaturase 2	0.298	-1.7482	8.23802e-20	9.66186e-18	down
ENSMUSG00000024672	Ms4a7	membrane-spanning 4-domains, subfamily A, member 7	0.13	-2.93894	0.00461507	0.0262627	down
ENSMUSG00000024769	Cdc42bpg	CDC42 binding protein kinase gamma (DMPK-like)	0.479	-1.06183	1.17071e-06	2.17041e-05	down
ENSMUSG00000024842	Cabp4	calcium binding protein 4	0.09	-3.47726	0.00995611	0.0480292	down
ENSMUSG00000024863	Mbl2	mannose-binding lectin (protein C) 2	0.431	-1.21528	1.44707e-19	1.65036e-17	down
ENSMUSG00000024900	Cpt1a	carnitine palmitoyltransferase 1a, liver	0.45	-1.15263	4.10172e-36	1.47457e-33	down
ENSMUSG00000024905	Tesmin	testis expressed metallothionein like	0.191	-2.39137	6.74853e-05	0.000780968	down
ENSMUSG00000024910	Ctsw	cathepsin W	0.033	-4.9331	0.00896193	0.0441515	down
ENSMUSG00000025006	Sorbs1	sorbin and SH3 domain containing 1	0.475	-1.07419	8.07113e-12	3.71789e-10	down
ENSMUSG00000025014	Dntt	deoxynucleotidyltransferase, terminal	0.262	-1.93224	1.37152e-05	0.000193075	down
ENSMUSG00000025059	Gk	glycerol kinase	0.466	-1.10023	4.55344e-24	7.53002e-22	down
ENSMUSG00000025154	Arhgap19	Rho GTPase activating protein 19	0.452	-1.14704	0.000439747	0.00383752	down
ENSMUSG00000025268	Maged2	melanoma antigen, family D, 2	0.473	-1.07908	0.000125689	0.0013414	down
ENSMUSG00000025358	Cdk2	cyclin-dependent kinase 2	0.457	-1.1297	2.84923e-07	6.00226e-06	down
ENSMUSG00000025429	Pstpip2	proline-serine-threonine phosphatase-interacting protein 2	0.444	-1.17279	9.25284e-09	2.59346e-07	down
ENSMUSG00000025464	Paox	polyamine oxidase (exo-N4-amino)	0.435	-1.20038	1.59825e-17	1.46834e-15	down
ENSMUSG00000025574	Tk1	thymidine kinase 1	0.415	-1.26757	2.1159e-06	3.67934e-05	down
ENSMUSG00000025656	Arhgef9	CDC42 guanine nucleotide exchange factor (GEF) 9	0.278	-1.84644	7.20269e-14	4.3313e-12	down
ENSMUSG00000025743	Sdc3	syndecan 3	0.477	-1.06665	4.12022e-13	2.24132e-11	down
ENSMUSG00000025877	Hk3	hexokinase 3	0.336	-1.57513	1.05426e-06	1.97379e-05	down
ENSMUSG00000026104	Stat1	signal transducer and activator of transcription 1	0.471	-1.08734	1.30551e-10	5.03244e-09	down
ENSMUSG00000026315	Serpinb8	serine (or cysteine) peptidase inhibitor, clade B, member 8	0.339	-1.55946	0.00126948	0.00916741	down
ENSMUSG00000026355	Mcm6	minichromosome maintenance complex component 6	0.477	-1.06683	0.0022179	0.0144495	down
ENSMUSG00000026360	Rgs2	regulator of G-protein signaling 2	0.447	-1.16188	0.000288759	0.00269418	down
ENSMUSG00000026385	Dbi	diazepam binding inhibitor	0.395	-1.33923	8.89753e-32	2.49387e-29	down
ENSMUSG00000026489	Coq8a	coenzyme Q8A	0.497	-1.0094	7.50962e-14	4.48327e-12	down
ENSMUSG00000026542	Apcs	serum amyloid P-component	0.294	-1.76371	0.000297881	0.00277212	down
ENSMUSG00000026594	Ralgps2	Ral GEF with PH domain and SH3 binding motif 2	0.423	-1.24011	3.45008e-11	1.46292e-09	down
ENSMUSG00000026639	Lamb3	laminin, beta 3	0.347	-1.52822	8.02246e-11	3.18147e-09	down
ENSMUSG00000026669	Mcm10	minichromosome maintenance 10 replication initiation factor	0.272	-1.88	4.26156e-16	3.35588e-14	down
ENSMUSG00000026675	Hsd17b7	hydroxysteroid (17-beta) dehydrogenase 7	0.467	-1.09886	2.55076e-10	9.33227e-09	down
ENSMUSG00000026708	Cenpl	centromere protein L	0.441	-1.17982	0.00113724	0.00839204	down
ENSMUSG00000026796	Fam129b	family with sequence similarity 129, member B	0.475	-1.07302	0.00034828	0.00314383	down
ENSMUSG00000026826	Nr4a2	nuclear receptor subfamily 4, group A, member 2	0.144	-2.79674	0.00496411	0.0278087	down
ENSMUSG00000027018	Hat1	histone aminotransferase 1	0.485	-1.04383	6.13526e-06	9.56257e-05	down
ENSMUSG00000027078	Ube2l6	ubiquitin-conjugating enzyme E2L 6	0.436	-1.19828	7.43471e-17	6.47094e-15	down
ENSMUSG00000027199	Gatm	glycine amidinotransferase (L-arginine:glycine amidinotransferase)	0.484	-1.046	0.00254928	0.0161833	down
ENSMUSG00000027246	Ell3	elongation factor RNA polymerase II-like 3	0.308	-1.69788	0.00076211	0.00605332	down
ENSMUSG00000027296	Itpka	inositol 1,4,5-trisphosphate 3-kinase A	0.256	-1.96769	0.000269907	0.00255932	down
ENSMUSG00000027469	Tpx2	TPX2, microtubule-associated	0.182	-2.45705	0.00179151	0.0120794	down
ENSMUSG00000027514	Zbp1	Z-DNA binding protein 1	0.483	-1.04988	0.00362562	0.0217156	down
ENSMUSG00000027533	Fabp5	fatty acid binding protein 5, epidermal	0.17	-2.55318	6.56078e-26	1.21905e-23	down
ENSMUSG00000027550	Lrrcc1	leucine rich repeat and coiled-coil domain containing 1	0.397	-1.33402	0.00261303	0.0165435	down
ENSMUSG00000027562	Car2	carbonic anhydrase 2	0.486	-1.04004	0.00214193	0.0140429	down
ENSMUSG00000027577	Chrna4	cholinergic receptor, nicotinic, alpha polypeptide 4	0.038	-4.70487	2.44956e-06	4.19341e-05	down
ENSMUSG00000027605	Acss2	acyl-CoA synthetase short-chain family member 2	0.336	-1.57495	1.89574e-22	2.74999e-20	down
ENSMUSG00000027762	Sucnr1	succinate receptor 1	0.285	-1.80904	1.04437e-18	1.11424e-16	down
ENSMUSG00000027952	Pmvk	phosphomevalonate kinase	0.484	-1.04599	7.78676e-07	1.49385e-05	down
ENSMUSG00000027965	Olfm3	olfactomedin 3	0.303	-1.72429	1.69508e-06	3.00444e-05	down
ENSMUSG00000028066	Pmf1	polyamine-modulated factor 1	0.461	-1.11827	8.25638e-11	3.26641e-09	down
ENSMUSG00000028072	Ntrk1	neurotrophic tyrosine kinase, receptor, type 1	0.136	-2.88148	0.000556829	0.00465535	down
ENSMUSG00000028101	Pias3	protein inhibitor of activated STAT 3	0.458	-1.12765	1.14018e-05	0.000164529	down
ENSMUSG00000028197	Col24a1	collagen, type XXIV, alpha 1	0.024	-5.39925	0.00168187	0.0115121	down
ENSMUSG00000028240	Cyp7a1	cytochrome P450, family 7, subfamily a, polypeptide 1	0.13	-2.94848	7.99768e-11	3.17927e-09	down
ENSMUSG00000028270	Gbp2	guanylate binding protein 2	0.294	-1.76767	1.24727e-07	2.8292e-06	down
ENSMUSG00000028443	Nudt2	nudix (nucleoside diphosphate linked moiety X)-type motif 2	0.444	-1.17146	1.35897e-05	0.000192408	down
ENSMUSG00000028457	Atp8b5	ATPase, class I, type 8B, member 5	0.191	-2.3921	0.00117476	0.00859225	down
ENSMUSG00000028555	Ttc39a	tetratricopeptide repeat domain 39A	0.149	-2.7462	3.77497e-06	6.21161e-05	down
ENSMUSG00000028671	Gale	galactose-4-epimerase, UDP	0.2	-2.32542	1.95315e-16	1.61496e-14	down
ENSMUSG00000028789	Azin2	antizyme inhibitor 2	0.429	-1.22192	0.00455203	0.0259665	down
ENSMUSG00000028792	Ak2	adenylate kinase 2	0.449	-1.15412	1.75061e-13	1.01223e-11	down
ENSMUSG00000028884	Rpa2	replication protein A2	0.451	-1.14965	6.23767e-06	9.70389e-05	down
ENSMUSG00000029032	Arhgef16	Rho guanine nucleotide exchange factor (GEF) 16	0.342	-1.54839	6.80436e-07	1.32537e-05	down
ENSMUSG00000029054	Gabrd	gamma-aminobutyric acid (GABA) A receptor, subunit delta	0.059	-4.09267	0.00584623	0.0316359	down
ENSMUSG00000029153	Ociad2	OCIA domain containing 2	0.373	-1.42129	6.46006e-18	6.24737e-16	down
ENSMUSG00000029161	Cgref1	cell growth regulator with EF hand domain 1	0.46	-1.12149	0.00153609	0.0107183	down
ENSMUSG00000029254	Stap1	signal transducing adaptor family member 1	0.176	-2.51009	2.2981e-13	1.29705e-11	down
ENSMUSG00000029403	Cdkl2	cyclin-dependent kinase-like 2 (CDC2-related kinase)	0.431	-1.21472	2.99307e-05	0.000383694	down
ENSMUSG00000029417	Cxcl9	chemokine (C-X-C motif) ligand 9	0.254	-1.97881	4.49709e-14	2.73413e-12	down
ENSMUSG00000029674	Limk1	LIM-domain containing, protein kinase	0.468	-1.09622	0.00287621	0.0179148	down
ENSMUSG00000029804	Herc3	hect domain and RLD 3	0.451	-1.15026	0.000104197	0.00114188	down
ENSMUSG00000029822	Osbpl3	oxysterol binding protein-like 3	0.062	-4.01904	2.18722e-29	5.39852e-27	down
ENSMUSG00000029843	Slc13a4	solute carrier family 13 (sodium/sulfate symporters), member 4	0.092	-3.43527	0.00156543	0.0108738	down
ENSMUSG00000029925	Tbxas1	thromboxane A synthase 1, platelet	0.367	-1.44614	0.000345025	0.00311785	down
ENSMUSG00000030051	Aplf	aprataxin and PNKP like factor	0.31	-1.6876	4.87492e-07	9.79546e-06	down
ENSMUSG00000030087	Klf15	Kruppel-like factor 15	0.481	-1.05698	3.48782e-18	3.51696e-16	down
ENSMUSG00000030149	Klrk1	killer cell lectin-like receptor subfamily K, member 1	0.164	-2.6051	0.000195632	0.00196428	down
ENSMUSG00000030157	Clec2d	C-type lectin domain family 2, member d	0.43	-1.21602	8.73381e-14	5.17674e-12	down
ENSMUSG00000030577	Cd22	CD22 antigen	0.217	-2.20097	3.53366e-05	0.000442363	down
ENSMUSG00000030610	Det1	de-etiolated homolog 1 (Arabidopsis)	0.454	-1.14059	1.6709e-07	3.70398e-06	down
ENSMUSG00000030641	Ddias	DNA damage-induced apoptosis suppressor	0.132	-2.92051	0.000405961	0.00359196	down
ENSMUSG00000030651	Art2b	ADP-ribosyltransferase 2b	0.233	-2.10272	0.00747972	0.0384854	down
ENSMUSG00000030727	Rabep2	rabaptin, RAB GTPase binding effector protein 2	0.451	-1.14958	3.53284e-06	5.87162e-05	down
ENSMUSG00000030762	Aqp8	aquaporin 8	0.268	-1.90009	9.05025e-07	1.72028e-05	down
ENSMUSG00000031016	Wee1	WEE 1 homolog 1 (S. pombe)	0.494	-1.01827	0.000142437	0.00149365	down
ENSMUSG00000031101	Sash3	SAM and SH3 domain containing 3	0.391	-1.35518	0.00627918	0.0336374	down
ENSMUSG00000031220	Awat2	acyl-CoA wax alcohol acyltransferase 2	0.429	-1.2223	0.00686577	0.0360442	down
ENSMUSG00000031227	Magee1	melanoma antigen, family E, 1	0.412	-1.27927	0.000548577	0.00460264	down
ENSMUSG00000031255	Sytl4	synaptotagmin-like 4	0.44	-1.18342	0.00852327	0.0424852	down
ENSMUSG00000031271	Serpina7	serine (or cysteine) peptidase inhibitor, clade A (alpha-1 antiproteinase, antitrypsin), member 7	0.264	-1.92225	6.36193e-40	2.50493e-37	down
ENSMUSG00000031298	Adgrg2	adhesion G protein-coupled receptor G2	0.366	-1.44952	0.000876911	0.00678273	down
ENSMUSG00000031349	Nsdhl	NAD(P) dependent steroid dehydrogenase-like	0.258	-1.95468	4.87649e-05	0.000586491	down
ENSMUSG00000031371	Haus7	HAUS augmin-like complex, subunit 7	0.374	-1.41867	4.68922e-12	2.22832e-10	down
ENSMUSG00000031604	Msmo1	methylsterol monoxygenase 1	0.189	-2.40553	2.31336e-28	5.38817e-26	down
ENSMUSG00000031618	Nr3c2	nuclear receptor subfamily 3, group C, member 2	0.441	-1.18105	3.78131e-11	1.58308e-09	down
ENSMUSG00000031637	Lrp2bp	Lrp2 binding protein	0.194	-2.36286	2.9755e-05	0.000382032	down
ENSMUSG00000031767	Nudt7	nudix (nucleoside diphosphate linked moiety X)-type motif 7	0.451	-1.15023	3.52594e-07	7.30683e-06	down
ENSMUSG00000032010	Usp2	ubiquitin specific peptidase 2	0.32	-1.64353	7.77549e-16	5.76607e-14	down
ENSMUSG00000032028	Nxpe2	neurexophilin and PC-esterase domain family, member 2	0.354	-1.49729	1.64058e-16	1.3842e-14	down
ENSMUSG00000032122	Slc37a2	solute carrier family 37 (glycerol-3-phosphate transporter), member 2	0.437	-1.19348	0.00650561	0.0345927	down
ENSMUSG00000032172	Olfm2	olfactomedin 2	0.228	-2.13126	0.00406677	0.0237305	down
ENSMUSG00000032193	Ldlr	low density lipoprotein receptor	0.346	-1.53264	1.74948e-23	2.78184e-21	down
ENSMUSG00000032254	Kif23	kinesin family member 23	0.209	-2.25773	0.00681585	0.0358504	down
ENSMUSG00000032349	Elovl5	ELOVL family member 5, elongation of long chain fatty acids (yeast)	0.224	-2.15593	2.88045e-25	5.06744e-23	down
ENSMUSG00000032377	Plscr4	phospholipid scramblase 4	0.258	-1.95178	6.05796e-08	1.47541e-06	down
ENSMUSG00000032418	Me1	malic enzyme 1, NADP(+)-dependent, cytosolic	0.329	-1.60487	1.33813e-25	2.45874e-23	down
ENSMUSG00000032492	Pth1r	parathyroid hormone 1 receptor	0.286	-1.80516	2.73309e-11	1.17395e-09	down
ENSMUSG00000032531	Amotl2	angiomotin-like 2	0.442	-1.17887	1.6339e-08	4.42949e-07	down
ENSMUSG00000032725	Folr2	folate receptor 2 (fetal)	0.438	-1.19261	1.88499e-09	5.98312e-08	down
ENSMUSG00000032786	Alas1	aminolevulinic acid synthase 1	0.438	-1.192	0.00305973	0.0188801	down
ENSMUSG00000032796	Lama1	laminin, alpha 1	0.341	-1.55129	1.34854e-05	0.000191423	down
ENSMUSG00000032808	Cyp2c38	cytochrome P450, family 2, subfamily c, polypeptide 38	0.458	-1.12536	5.30736e-06	8.43921e-05	down
ENSMUSG00000032883	Acsl3	acyl-CoA synthetase long-chain family member 3	0.411	-1.28449	7.81295e-09	2.21237e-07	down
ENSMUSG00000033105	Lss	lanosterol synthase	0.424	-1.23861	4.05698e-15	2.77571e-13	down
ENSMUSG00000033149	Phldb2	pleckstrin homology like domain, family B, member 2	0.484	-1.04659	9.84518e-12	4.49751e-10	down
ENSMUSG00000033192	Lpcat2	lysophosphatidylcholine acyltransferase 2	0.483	-1.05114	0.00821384	0.0413366	down
ENSMUSG00000033207	Mamdc2	MAM domain containing 2	0.432	-1.2122	0.000946641	0.00722409	down
ENSMUSG00000033355	Rtp4	receptor transporter protein 4	0.366	-1.44913	2.08013e-06	3.62478e-05	down
ENSMUSG00000033632	AW554918	expressed sequence AW554918	0.432	-1.21236	0.00221641	0.0144473	down
ENSMUSG00000033970	Rfc3	replication factor C (activator 1) 3	0.259	-1.9487	2.02696e-10	7.53256e-09	down
ENSMUSG00000034245	Hdac11	histone deacetylase 11	0.348	-1.52151	5.76087e-25	9.92369e-23	down
ENSMUSG00000034329	Brip1	BRCA1 interacting protein C-terminal helicase 1	0.288	-1.79784	0.00196774	0.013079	down
ENSMUSG00000034457	Eda2r	ectodysplasin A2 receptor	0.266	-1.91275	0.0045905	0.0261499	down
ENSMUSG00000034459	Ifit1	interferon-induced protein with tetratricopeptide repeats 1	0.353	-1.50313	1.66119e-08	4.48875e-07	down
ENSMUSG00000034522	Zfp395	zinc finger protein 395	0.413	-1.27447	3.81348e-09	1.14039e-07	down
ENSMUSG00000034687	Fras1	Fraser extracellular matrix complex subunit 1	0.38	-1.39577	0.00248016	0.0158296	down
ENSMUSG00000034774	Dsg1c	desmoglein 1 gamma	0.126	-2.99229	9.21466e-10	3.10985e-08	down
ENSMUSG00000034842	Art3	ADP-ribosyltransferase 3	0.336	-1.57409	0.00109624	0.00815133	down
ENSMUSG00000035042	Ccl5	chemokine (C-C motif) ligand 5	0.243	-2.03868	0.00490986	0.0275965	down
ENSMUSG00000035186	Ubd	ubiquitin D	0.122	-3.03723	0.00153704	0.0107204	down
ENSMUSG00000035270	Impg2	interphotoreceptor matrix proteoglycan 2	0.487	-1.03728	0.0030322	0.0187313	down
ENSMUSG00000035397	Klf16	Kruppel-like factor 16	0.359	-1.47845	1.04461e-07	2.4093e-06	down
ENSMUSG00000035413	Tmem98	transmembrane protein 98	0.46	-1.11913	3.66867e-09	1.10107e-07	down
ENSMUSG00000035578	Iqcg	IQ motif containing G	0.455	-1.13475	0.00252969	0.0160713	down
ENSMUSG00000035757	Selenoo	selenoprotein O	0.479	-1.06257	1.73467e-22	2.56127e-20	down
ENSMUSG00000035828	Pim3	proviral integration site 3	0.49	-1.02949	4.93832e-08	1.21408e-06	down
ENSMUSG00000035910	Dcdc2a	doublecortin domain containing 2a	0.312	-1.67951	0.00201049	0.0132937	down
ENSMUSG00000035958	Tdp2	tyrosyl-DNA phosphodiesterase 2	0.476	-1.0704	9.40965e-10	3.16919e-08	down
ENSMUSG00000036006	Ripor2	RHO family interacting cell polarization regulator 2	0.288	-1.79616	3.15434e-06	5.31736e-05	down
ENSMUSG00000036022	Fam122b	family with sequence similarity 122, member B	0.433	-1.208	0.00452365	0.0258465	down
ENSMUSG00000036469	Marchf1	membrane associated ring-CH-type finger 1	0.494	-1.01623	0.00354569	0.0212909	down
ENSMUSG00000036594	H2-Aa	histocompatibility 2, class II antigen A, alpha	0.27	-1.88992	1.45106e-23	2.3355e-21	down
ENSMUSG00000036641	Ccdc148	coiled-coil domain containing 148	0.136	-2.87347	4.2075e-07	8.57946e-06	down
ENSMUSG00000036655	Colec11	collectin sub-family member 11	0.49	-1.02842	3.82924e-08	9.63837e-07	down
ENSMUSG00000036687	Tmem184a	transmembrane protein 184a	0.332	-1.59274	8.34407e-22	1.15955e-19	down
ENSMUSG00000036894	Rap2b	RAP2B, member of RAS oncogene family	0.454	-1.138	0.00211104	0.0138698	down
ENSMUSG00000037071	Scd1	stearoyl-Coenzyme A desaturase 1	0.139	-2.84243	2.4928e-12	1.22689e-10	down
ENSMUSG00000037148	Arhgap10	Rho GTPase activating protein 10	0.464	-1.10878	0.00971075	0.0471205	down
ENSMUSG00000037169	Mycn	v-myc avian myelocytomatosis viral related oncogene, neuroblastoma derived	0.203	-2.30052	0.00196613	0.0130735	down
ENSMUSG00000037379	Spon2	spondin 2, extracellular matrix protein	0.283	-1.82304	8.49674e-07	1.62065e-05	down
ENSMUSG00000037440	Vnn1	vanin 1	0.432	-1.21117	1.96208e-22	2.82147e-20	down
ENSMUSG00000037541	Shank2	SH3 and multiple ankyrin repeat domains 2	0.493	-1.01958	0.000325492	0.00296565	down
ENSMUSG00000037573	Tob1	transducer of ErbB-2.1	0.465	-1.1053	1.47996e-14	9.37708e-13	down
ENSMUSG00000037606	Osbpl5	oxysterol binding protein-like 5	0.434	-1.20527	0.000377175	0.00336245	down
ENSMUSG00000037649	H2-DMa	histocompatibility 2, class II, locus DMa	0.357	-1.48466	0.000771774	0.0061154	down
ENSMUSG00000037731	Themis2	thymocyte selection associated family member 2	0.475	-1.07383	0.00121625	0.0088526	down
ENSMUSG00000037797	Adh4	alcohol dehydrogenase 4 (class II), pi polypeptide	0.239	-2.06333	9.29269e-47	5.29908e-44	down
ENSMUSG00000037813	D630003M21Rik	RIKEN cDNA D630003M21 gene	0.042	-4.58622	3.18411e-06	5.35119e-05	down
ENSMUSG00000037826	Ppm1k	protein phosphatase 1K (PP2C domain containing)	0.297	-1.75317	5.45991e-42	2.50807e-39	down
ENSMUSG00000037921	Ddx60	DEAD (Asp-Glu-Ala-Asp) box polypeptide 60	0.321	-1.64136	3.19547e-05	0.000405552	down
ENSMUSG00000037922	Bank1	B cell scaffold protein with ankyrin repeats 1	0.28	-1.83803	0.00130432	0.00937807	down
ENSMUSG00000037953	A4gnt	alpha-1,4-N-acetylglucosaminyltransferase	0.061	-4.0288	3.02643e-10	1.09037e-08	down
ENSMUSG00000038225	Primpol	primase and polymerase (DNA-directed)	0.364	-1.45844	8.34313e-05	0.000941135	down
ENSMUSG00000038541	Srd5a2	steroid 5 alpha-reductase 2	0.446	-1.16393	0.00359587	0.021553	down
ENSMUSG00000038545	Cul7	cullin 7	0.305	-1.71504	7.07907e-15	4.70147e-13	down
ENSMUSG00000038591	Colec10	collectin sub-family member 10	0.374	-1.41863	5.38589e-13	2.88241e-11	down
ENSMUSG00000038742	Angptl6	angiopoietin-like 6	0.364	-1.45807	2.17783e-10	8.05699e-09	down
ENSMUSG00000038751	Ptk6	PTK6 protein tyrosine kinase 6	0.234	-2.0967	0.00448102	0.0256766	down
ENSMUSG00000038893	Fam117a	family with sequence similarity 117, member A	0.238	-2.07316	0.000268589	0.00255267	down
ENSMUSG00000038936	Sccpdh	saccharopine dehydrogenase (putative)	0.437	-1.19581	0.0104636	0.0499819	down
ENSMUSG00000038954	Supt3	SPT3, SAGA and STAGA complex component	0.481	-1.05562	0.000245048	0.00238094	down
ENSMUSG00000039099	Wdr93	WD repeat domain 93	0.352	-1.50669	0.00397939	0.0233442	down
ENSMUSG00000039231	Suv39h1	suppressor of variegation 3-9 1	0.365	-1.45231	4.92879e-09	1.4529e-07	down
ENSMUSG00000039607	Rbms3	RNA binding motif, single stranded interacting protein	0.45	-1.15284	0.00261913	0.0165695	down
ENSMUSG00000039809	Gabbr2	gamma-aminobutyric acid (GABA) B receptor, 2	0.434	-1.20454	2.57783e-09	7.89438e-08	down
ENSMUSG00000039878	Slc39a5	solute carrier family 39 (metal ion transporter), member 5	0.027	-5.21358	2.18972e-13	1.24867e-11	down
ENSMUSG00000040035	Disp2	dispatched RND tramsporter family member 2	0.384	-1.37925	0.0014663	0.0103269	down
ENSMUSG00000040093	Bmf	BCL2 modifying factor	0.392	-1.34983	5.34341e-06	8.48023e-05	down
ENSMUSG00000040139	9430038I01Rik	RIKEN cDNA 9430038I01 gene	0.476	-1.07231	4.07724e-05	0.000502049	down
ENSMUSG00000040264	Gbp2b	guanylate binding protein 2b	0.346	-1.53083	0.000328056	0.00298363	down
ENSMUSG00000040272	Accs	1-aminocyclopropane-1-carboxylate synthase (non-functional)	0.488	-1.03507	0.000976823	0.00741336	down
ENSMUSG00000040282	BC052040	cDNA sequence BC052040	0.309	-1.69575	1.9902e-07	4.34194e-06	down
ENSMUSG00000040420	Cdh18	cadherin 18	0.17	-2.55607	0.0010948	0.00814429	down
ENSMUSG00000040483	Xaf1	XIAP associated factor 1	0.397	-1.33319	0.000103188	0.00113425	down
ENSMUSG00000040675	Mthfd1l	methylenetetrahydrofolate dehydrogenase (NADP+ dependent) 1-like	0.423	-1.24134	0.0063234	0.0338086	down
ENSMUSG00000040724	Kcna2	potassium voltage-gated channel, shaker-related subfamily, member 2	0.207	-2.27223	9.31602e-09	2.60675e-07	down
ENSMUSG00000040829	Zmynd15	zinc finger, MYND-type containing 15	0.341	-1.551	0.00588222	0.0318097	down
ENSMUSG00000040978	Gm11992	predicted gene 11992	0.11	-3.18379	8.28389e-05	0.000935729	down
ENSMUSG00000040985	Sun3	Sad1 and UNC84 domain containing 3	0.016	-5.93423	0.000160327	0.00165294	down
ENSMUSG00000041219	Arhgap11a	Rho GTPase activating protein 11A	0.386	-1.37206	0.00722288	0.0374905	down
ENSMUSG00000041220	Elovl6	ELOVL family member 6, elongation of long chain fatty acids (yeast)	0.49	-1.02834	4.22044e-07	8.59524e-06	down
ENSMUSG00000041762	Gpr155	G protein-coupled receptor 155	0.489	-1.03263	3.04924e-10	1.0962e-08	down
ENSMUSG00000041859	Mcm3	minichromosome maintenance complex component 3	0.469	-1.092	0.000967512	0.00735959	down
ENSMUSG00000041939	Mvk	mevalonate kinase	0.443	-1.1731	3.42189e-07	7.10902e-06	down
ENSMUSG00000042195	Slc35f2	solute carrier family 35, member F2	0.301	-1.73078	2.09782e-05	0.000279546	down
ENSMUSG00000042340	Ctf1	cardiotrophin 1	0.431	-1.21418	0.000445579	0.00388227	down
ENSMUSG00000042379	Esm1	endothelial cell-specific molecule 1	0.041	-4.61478	4.76868e-09	1.41073e-07	down
ENSMUSG00000042453	Reln	reelin	0.385	-1.3788	1.77133e-11	7.87431e-10	down
ENSMUSG00000042489	Clspn	claspin	0.021	-5.56275	0.00101086	0.00763665	down
ENSMUSG00000042638	Gucy2c	guanylate cyclase 2c	0.223	-2.16616	0.00556494	0.0304324	down
ENSMUSG00000042705	Commd10	COMM domain containing 10	0.484	-1.04572	6.02261e-05	0.000705354	down
ENSMUSG00000042834	Nrep	neuronal regeneration related protein	0.115	-3.11417	7.30332e-05	0.000838133	down
ENSMUSG00000043004	Gng2	guanine nucleotide binding protein (G protein), gamma 2	0.353	-1.50102	4.62936e-05	0.000561671	down
ENSMUSG00000043418	Lrit2	leucine-rich repeat, immunoglobulin-like and transmembrane domains 2	0.105	-3.24578	0.00120257	0.00876073	down
ENSMUSG00000043496	Tril	TLR4 interactor with leucine-rich repeats	0.193	-2.3697	0.00708909	0.0369934	down
ENSMUSG00000043631	Ecm2	extracellular matrix protein 2, female organ and adipocyte specific	0.201	-2.31719	0.00229347	0.0148513	down
ENSMUSG00000043639	Rbm20	RNA binding motif protein 20	0.392	-1.34941	0.00215404	0.0140907	down
ENSMUSG00000043681	Fam25c	family with sequence similarity 25, member C	0.389	-1.36374	2.55831e-07	5.4309e-06	down
ENSMUSG00000043832	Clec4a3	C-type lectin domain family 4, member a3	0.391	-1.35497	0.00135424	0.00967809	down
ENSMUSG00000044042	Fmn1	formin 1	0.27	-1.88988	1.05511e-06	1.97379e-05	down
ENSMUSG00000044122	Proca1	protein interacting with cyclin A1	0.306	-1.70935	3.45769e-06	5.76991e-05	down
ENSMUSG00000044254	Pcsk9	proprotein convertase subtilisin/kexin type 9	0.189	-2.4037	1.52868e-17	1.41228e-15	down
ENSMUSG00000044748	Defb1	defensin beta 1	0.18	-2.47221	9.59553e-05	0.00106284	down
ENSMUSG00000044786	Zfp36	zinc finger protein 36	0.394	-1.34434	3.39038e-10	1.19801e-08	down
ENSMUSG00000045294	Insig1	insulin induced gene 1	0.209	-2.26155	4.21828e-35	1.42363e-32	down
ENSMUSG00000045333	Zfp423	zinc finger protein 423	0.301	-1.73344	0.00218178	0.0142496	down
ENSMUSG00000046157	Tmem229b	transmembrane protein 229B	0.489	-1.03116	0.00831099	0.0416987	down
ENSMUSG00000046160	Olig1	oligodendrocyte transcription factor 1	0.182	-2.45813	5.57956e-30	1.41953e-27	down
ENSMUSG00000046338	Gpat2	glycerol-3-phosphate acyltransferase 2, mitochondrial	0.24	-2.05909	0.000117336	0.00126822	down
ENSMUSG00000046415	B430212C06Rik	RIKEN cDNA B430212C06 gene	0.022	-5.49337	0.00482248	0.0272202	down
ENSMUSG00000046598	Bdh1	3-hydroxybutyrate dehydrogenase, type 1	0.391	-1.35359	4.73074e-28	1.05879e-25	down
ENSMUSG00000046805	Mpeg1	macrophage expressed gene 1	0.391	-1.35615	4.68181e-25	8.1498e-23	down
ENSMUSG00000046997	Spsb4	splA/ryanodine receptor domain and SOCS box containing 4	0.44	-1.18408	2.33991e-05	0.000309809	down
ENSMUSG00000047496	Rnf152	ring finger protein 152	0.328	-1.60759	2.54994e-10	9.33227e-09	down
ENSMUSG00000048368	Omd	osteomodulin	0.451	-1.14723	0.000942347	0.00721172	down
ENSMUSG00000048388	Fam171b	family with sequence similarity 171, member B	0.29	-1.78727	0.000141642	0.00148776	down
ENSMUSG00000048489	Depp1	DEPP1 autophagy regulator	0.247	-2.0177	0.000472776	0.00408693	down
ENSMUSG00000048938	Nr1h5	nuclear receptor subfamily 1, group H, member 5	0.146	-2.7754	0.000971037	0.00737622	down
ENSMUSG00000049109	Themis	thymocyte selection associated	0.084	-3.58086	0.000805657	0.00633883	down
ENSMUSG00000049493	Pls1	plastin 1 (I-isoform)	0.174	-2.5256	5.20719e-05	0.000622641	down
ENSMUSG00000049536	Tceal1	transcription elongation factor A (SII)-like 1	0.182	-2.45945	0.00543037	0.0298643	down
ENSMUSG00000049721	Gal3st1	galactose-3-O-sulfotransferase 1	0.106	-3.2327	7.50291e-16	5.60071e-14	down
ENSMUSG00000050423	Ppp1r3g	protein phosphatase 1, regulatory subunit 3G	0.089	-3.49287	1.93001e-15	1.38768e-13	down
ENSMUSG00000050587	Lrrc4c	leucine rich repeat containing 4C	0.19	-2.39899	0.00633115	0.0338391	down
ENSMUSG00000051212	Gpr183	G protein-coupled receptor 183	0.14	-2.8318	0.0103331	0.0494726	down
ENSMUSG00000051506	Wdfy4	WD repeat and FYVE domain containing 4	0.418	-1.25679	1.63854e-05	0.000224123	down
ENSMUSG00000051855	Mest	mesoderm specific transcript	0.34	-1.55579	0.00115453	0.00848553	down
ENSMUSG00000052040	Klf13	Kruppel-like factor 13	0.273	-1.87284	7.85709e-49	4.99741e-46	down
ENSMUSG00000052062	Pard3b	par-3 family cell polarity regulator beta	0.479	-1.06198	2.03023e-05	0.000272737	down
ENSMUSG00000052133	Sema5b	sema domain, seven thrombospondin repeats (type 1 and type 1-like), transmembrane domain (TM) and short cytoplasmic domain, (semaphorin) 5B	0.079	-3.65538	5.57634e-20	6.8308e-18	down
ENSMUSG00000052336	Cx3cr1	chemokine (C-X3-C motif) receptor 1	0.196	-2.3503	0.00807024	0.0407606	down
ENSMUSG00000052516	Robo2	roundabout guidance receptor 2	0.406	-1.3015	0.00406372	0.0237211	down
ENSMUSG00000052566	Hook2	hook microtubule tethering protein 2	0.476	-1.07106	1.10699e-05	0.00016016	down
ENSMUSG00000053063	Clec12a	C-type lectin domain family 12, member a	0.448	-1.15803	1.5842e-05	0.000217952	down
ENSMUSG00000053846	Lipg	lipase, endothelial	0.237	-2.07654	1.25851e-32	3.784e-30	down
ENSMUSG00000053977	Cd8a	CD8 antigen, alpha chain	0.045	-4.46981	0.00735195	0.038041	down
ENSMUSG00000054191	Klf1	Kruppel-like factor 1 (erythroid)	0.308	-1.69821	1.24891e-07	2.8292e-06	down
ENSMUSG00000054226	Tprkb	Tp53rk binding protein	0.434	-1.2043	3.79568e-18	3.78127e-16	down
ENSMUSG00000054422	Fabp1	fatty acid binding protein 1, liver	0.262	-1.92992	5.36226e-57	5.21622e-54	down
ENSMUSG00000054894	Dmac2l	distal membrane arm assembly complex 2 like	0.467	-1.09924	0.000567404	0.00472465	down
ENSMUSG00000055493	Epm2a	epilepsy, progressive myoclonic epilepsy, type 2 gene alpha	0.444	-1.16998	1.06657e-07	2.4497e-06	down
ENSMUSG00000055546	Timd4	T cell immunoglobulin and mucin domain containing 4	0.495	-1.01396	6.99927e-05	0.000807161	down
ENSMUSG00000055561	Spink5	serine peptidase inhibitor, Kazal type 5	0.08	-3.64358	0.000794785	0.00626173	down
ENSMUSG00000055675	Kbtbd11	kelch repeat and BTB (POZ) domain containing 11	0.345	-1.53577	1.41156e-05	0.000197822	down
ENSMUSG00000055862	Izumo4	IZUMO family member 4	0.461	-1.11723	0.00303172	0.0187313	down
ENSMUSG00000056131	Pgm3	phosphoglucomutase 3	0.472	-1.08398	8.5715e-08	2.01345e-06	down
ENSMUSG00000056394	Lig1	ligase I, DNA, ATP-dependent	0.148	-2.7612	2.50916e-10	9.22088e-09	down
ENSMUSG00000056973	Ces1d	carboxylesterase 1D	0.416	-1.26708	3.80659e-11	1.58964e-09	down
ENSMUSG00000056978	Hamp2	hepcidin antimicrobial peptide 2	0.372	-1.4267	0.000256983	0.00247221	down
ENSMUSG00000057103	Nat8f1	N-acetyltransferase 8 (GCN5-related) family member 1	0.451	-1.14898	1.06658e-15	7.83915e-14	down
ENSMUSG00000057649	Brd9	bromodomain containing 9	0.417	-1.26357	1.38625e-07	3.10628e-06	down
ENSMUSG00000057729	Prtn3	proteinase 3	0.057	-4.13117	0.000777411	0.00615416	down
ENSMUSG00000058258	Idi1	isopentenyl-diphosphate delta isomerase	0.256	-1.96325	4.00392e-05	0.000493389	down
ENSMUSG00000058492	Scp2-ps2	sterol carrier protein 2, pseudogene 2	0.474	-1.0763	6.07536e-06	9.50503e-05	down
ENSMUSG00000058729	Lin9	lin-9 homolog (C. elegans)	0.479	-1.06236	0.00767018	0.039185	down
ENSMUSG00000058883	Zfp708	zinc finger protein 708	0.43	-1.21596	0.0092884	0.0453148	down
ENSMUSG00000059060	Rad51b	RAD51 paralog B	0.049	-4.3422	2.74168e-12	1.33744e-10	down
ENSMUSG00000059323	Tonsl	tonsoku-like, DNA repair protein	0.48	-1.05836	0.0093475	0.0455718	down
ENSMUSG00000059743	Fdps	farnesyl diphosphate synthetase	0.201	-2.31117	1.45466e-23	2.3355e-21	down
ENSMUSG00000059791	Nrm	nurim (nuclear envelope membrane protein)	0.24	-2.06175	0.00485338	0.0273553	down
ENSMUSG00000059824	Dbp	D site albumin promoter binding protein	0.176	-2.50695	1.90354e-06	3.34881e-05	down
ENSMUSG00000060044	Tmem26	transmembrane protein 26	0.352	-1.50492	0.0017785	0.0120291	down
ENSMUSG00000060548	Tnfrsf19	tumor necrosis factor receptor superfamily, member 19	0.393	-1.34599	1.35087e-05	0.00019159	down
ENSMUSG00000060586	H2-Eb1	histocompatibility 2, class II antigen E beta	0.318	-1.65073	7.1438e-18	6.82873e-16	down
ENSMUSG00000060807	Serpina6	serine (or cysteine) peptidase inhibitor, clade A, member 6	0.382	-1.38814	1.29408e-09	4.21263e-08	down
ENSMUSG00000061013	Mkx	mohawk homeobox	0.348	-1.52222	0.00872642	0.043271	down
ENSMUSG00000061536	Sec22c	SEC22 homolog C, vesicle trafficking protein	0.458	-1.12505	4.77173e-15	3.23402e-13	down
ENSMUSG00000061815	Rufy4	RUN and FYVE domain containing 4	0.122	-3.03171	0.000409962	0.00362155	down
ENSMUSG00000061959	Ces1e	carboxylesterase 1E	0.293	-1.76902	6.23668e-41	2.5784e-38	down
ENSMUSG00000062209	Erbb4	erb-b2 receptor tyrosine kinase 4	0.307	-1.70218	0.000286166	0.00267968	down
ENSMUSG00000062410	Hsd3b3	hydroxy-delta-5-steroid dehydrogenase, 3 beta- and steroid delta-isomerase 3	0.497	-1.00835	1.1463e-05	0.00016527	down
ENSMUSG00000062480	Acat3	acetyl-Coenzyme A acetyltransferase 3	0.495	-1.01588	1.11868e-23	1.83164e-21	down
ENSMUSG00000062542	Syt9	synaptotagmin IX	0.174	-2.51915	0.00148065	0.0103972	down
ENSMUSG00000062545	Tlr12	toll-like receptor 12	0.316	-1.6615	8.50689e-19	9.25516e-17	down
ENSMUSG00000062624	Cyp2c67	cytochrome P450, family 2, subfamily c, polypeptide 67	0.421	-1.24657	1.75013e-10	6.60773e-09	down
ENSMUSG00000063388	BC023105	cDNA sequence BC023105	0.27	-1.88897	1.37147e-05	0.000193075	down
ENSMUSG00000063590	Slc22a28	solute carrier family 22, member 28	0.431	-1.21536	9.83138e-07	1.85172e-05	down
ENSMUSG00000063704	Mapk15	mitogen-activated protein kinase 15	0.212	-2.2391	2.31914e-11	1.00925e-09	down
ENSMUSG00000063730	Hsd3b2	hydroxy-delta-5-steroid dehydrogenase, 3 beta- and steroid delta-isomerase 2	0.231	-2.11655	0.000568053	0.00472529	down
ENSMUSG00000064225	Paqr9	progestin and adipoQ receptor family member IX	0.464	-1.1063	3.64952e-12	1.76468e-10	down
ENSMUSG00000064294	Aox3	aldehyde oxidase 3	0.463	-1.10967	1.30195e-11	5.86656e-10	down
ENSMUSG00000064325	Hhip	Hedgehog-interacting protein	0.478	-1.06618	0.00650057	0.034577	down
ENSMUSG00000064326	Siva1	SIVA1, apoptosis-inducing factor	0.397	-1.33166	6.65855e-06	0.000102717	down
ENSMUSG00000065952	Rps23rg1	ribosomal protein S23, retrogene 1	0.194	-2.36619	3.43984e-05	0.000431925	down
ENSMUSG00000066153	Mup21	major urinary protein 21	0.06	-4.06335	1.6192e-06	2.88854e-05	down
ENSMUSG00000066363	Serpina3f	serine (or cysteine) peptidase inhibitor, clade A, member 3F	0.366	-1.45062	0.000308275	0.0028385	down
ENSMUSG00000066441	Rdh11	retinol dehydrogenase 11	0.459	-1.12436	7.59354e-07	1.46357e-05	down
ENSMUSG00000067656	Slc22a27	solute carrier family 22, member 27	0.143	-2.80541	3.06037e-08	7.85859e-07	down
ENSMUSG00000068220	Lgals1	lectin, galactose binding, soluble 1	0.423	-1.24166	3.40736e-06	5.69167e-05	down
ENSMUSG00000068227	Il2rb	interleukin 2 receptor, beta chain	0.355	-1.49394	0.00482483	0.0272222	down
ENSMUSG00000068522	Aard	alanine and arginine rich domain containing protein	0.233	-2.10031	0.00202057	0.0133496	down
ENSMUSG00000069170	Adgrv1	adhesion G protein-coupled receptor V1	0.038	-4.70307	5.6878e-32	1.65016e-29	down
ENSMUSG00000069792	Wfdc17	WAP four-disulfide core domain 17	0.309	-1.69624	2.11129e-09	6.60007e-08	down
ENSMUSG00000069793	Slfn9	schlafen 9	0.411	-1.28178	0.00452942	0.0258643	down
ENSMUSG00000069825	Gm49340	predicted gene, 49340	0.322	-1.63381	0.000166162	0.00170143	down
ENSMUSG00000069892	9930111J21Rik2	RIKEN cDNA 9930111J21 gene 2	0.427	-1.22613	0.000860642	0.00667563	down
ENSMUSG00000070661	Rnf186	ring finger protein 186	0.268	-1.89906	0.000272125	0.00257486	down
ENSMUSG00000070690	Albfm1	albumin superfamily member 1	0.397	-1.33371	3.18244e-15	2.23e-13	down
ENSMUSG00000071633	Gm4952	predicted gene 4952	0.273	-1.87054	3.40014e-40	1.37142e-37	down
ENSMUSG00000072494	Ppp1r3e	protein phosphatase 1, regulatory subunit 3E	0.459	-1.12493	7.18415e-08	1.7218e-06	down
ENSMUSG00000072676	Tmem254a	transmembrane protein 254a	0.377	-1.40668	0.00202324	0.013362	down
ENSMUSG00000072941	Sod3	superoxide dismutase 3, extracellular	0.438	-1.19198	1.05561e-07	2.42791e-06	down
ENSMUSG00000072964	Bhlhb9	basic helix-loop-helix domain containing, class B9	0.327	-1.61417	0.000807241	0.00634173	down
ENSMUSG00000073155	1810058I24Rik	RIKEN cDNA 1810058I24 gene	0.378	-1.40538	5.77331e-23	8.92274e-21	down
ENSMUSG00000073421	H2-Ab1	histocompatibility 2, class II antigen A, beta 1	0.314	-1.67081	5.25453e-18	5.20324e-16	down
ENSMUSG00000073460	Pnldc1	poly(A)-specific ribonuclease (PARN)-like domain containing 1	0.028	-5.18227	2.16374e-42	1.02234e-39	down
ENSMUSG00000074476	Spc24	SPC24, NDC80 kinetochore complex component, homolog (S. cerevisiae)	0.299	-1.74069	3.27129e-17	2.92418e-15	down
ENSMUSG00000074580	4931440P22Rik	RIKEN cDNA 4931440P22 gene	0.19	-2.39841	0.00882426	0.043686	down
ENSMUSG00000074622	Mafb	v-maf musculoaponeurotic fibrosarcoma oncogene family, protein B (avian)	0.485	-1.04354	7.58688e-08	1.80604e-06	down
ENSMUSG00000074896	Ifit3	interferon-induced protein with tetratricopeptide repeats 3	0.425	-1.23294	0.000303661	0.00281325	down
ENSMUSG00000075044	Slc22a29	solute carrier family 22. member 29	0.053	-4.2497	8.28417e-10	2.81304e-08	down
ENSMUSG00000075514	Gm13375	predicted gene 13375	0.402	-1.31474	0.00328353	0.0199999	down
ENSMUSG00000076437	Selenoh	selenoprotein H	0.436	-1.19608	4.04984e-07	8.29891e-06	down
ENSMUSG00000076613	Ighg2b	immunoglobulin heavy constant gamma 2B	0.205	-2.28871	0.00122573	0.00890592	down
ENSMUSG00000076617	Ighm	immunoglobulin heavy constant mu	0.087	-3.5279	8.08343e-18	7.59521e-16	down
ENSMUSG00000077617	Gm25501	predicted gene, 25501	0.283	-1.82329	2.65357e-05	0.000347443	down
ENSMUSG00000078234	Klhdc7a	kelch domain containing 7A	0.374	-1.41996	6.20291e-13	3.27723e-11	down
ENSMUSG00000078606	Gm4070	predicted gene 4070	0.342	-1.54673	0.000149101	0.00155368	down
ENSMUSG00000078762	Haus5	HAUS augmin-like complex, subunit 5	0.415	-1.27037	1.37302e-05	0.000193075	down
ENSMUSG00000078816	Prkcg	protein kinase C, gamma	0.039	-4.68745	4.87466e-05	0.000586491	down
ENSMUSG00000078921	Tgtp2	T cell specific GTPase 2	0.29	-1.78502	8.1702e-07	1.56559e-05	down
ENSMUSG00000078922	Tgtp1	T cell specific GTPase 1	0.146	-2.77452	6.14132e-09	1.78174e-07	down
ENSMUSG00000079110	Capn3	calpain 3	0.268	-1.89944	0.00315483	0.0193802	down
ENSMUSG00000079293	Clec7a	C-type lectin domain family 7, member a	0.477	-1.0678	0.000162835	0.00167255	down
ENSMUSG00000079507	H2-Q1	histocompatibility 2, Q region locus 1	0.066	-3.91619	4.27808e-09	1.27242e-07	down
ENSMUSG00000079547	H2-DMb1	histocompatibility 2, class II, locus Mb1	0.27	-1.89011	7.13757e-07	1.38051e-05	down
ENSMUSG00000082292	Gm12250	predicted gene 12250	0.292	-1.77377	0.00246187	0.0157371	down
ENSMUSG00000082644	Mup-ps19	major urinary protein, pseudogene 19	0.456	-1.13159	0.00164261	0.0112865	down
ENSMUSG00000083672	Kpna2-ps	Kpna2 retrotransposed pseudogene	0.085	-3.5501	0.00569003	0.030973	down
ENSMUSG00000084923	Gm15611	predicted gene 15611	0.019	-5.71486	0.000591243	0.00488869	down
ENSMUSG00000085558	4930412C18Rik	RIKEN cDNA 4930412C18 gene	0.471	-1.08752	0.000349684	0.00315307	down
ENSMUSG00000085834	Gm15622	predicted gene 15622	0.32	-1.64327	0.000454904	0.00394892	down
ENSMUSG00000085971	Gm15411	predicted gene 15411	0.174	-2.52158	0.000969267	0.00736616	down
ENSMUSG00000086010	Gm15318	predicted gene 15318	0.317	-1.65949	2.47802e-06	4.23336e-05	down
ENSMUSG00000086054	Hnf1aos1	HNF1 homeobox A, opposite strand 1	0.297	-1.74928	3.16429e-08	8.11285e-07	down
ENSMUSG00000086382	Chrna1os	cholinergic receptor, nicotinic, alpha polypeptide 1 (muscle), opposite strand	0.305	-1.71243	0.000375589	0.00335193	down
ENSMUSG00000086389	Gm15998	predicted gene 15998	0.01	-6.66276	4.77677e-06	7.66183e-05	down
ENSMUSG00000086587	Gm11837	predicted gene 11837	0.395	-1.3418	0.00880355	0.0436142	down
ENSMUSG00000087132	A930001C03Rik	RIKEN cDNA A930001C03 gene	0.141	-2.82404	0.000360873	0.00323983	down
ENSMUSG00000087174	5530601H04Rik	RIKEN cDNA 5530601H04 gene	0.418	-1.25688	0.0019688	0.0130808	down
ENSMUSG00000087213	2810408I11Rik	RIKEN cDNA 2810408I11 gene	0.08	-3.63907	4.7222e-11	1.93774e-09	down
ENSMUSG00000087273	Gm13203	predicted gene 13203	0.08	-3.65287	0.00263168	0.0166268	down
ENSMUSG00000087331	1810021B22Rik	RIKEN cDNA 1810021B22 gene	0.474	-1.07827	0.00165673	0.0113682	down
ENSMUSG00000087470	A630031M04Rik	RIKEN cDNA A630031M04 gene	0.287	-1.80038	5.35378e-07	1.06798e-05	down
ENSMUSG00000087579	Hectd2os	Hectd2, opposite strand	0.398	-1.32922	1.98347e-07	4.33298e-06	down
ENSMUSG00000089665	Fcor	Foxo1 corepressor	0.144	-2.79353	0.000195477	0.00196398	down
ENSMUSG00000089694	Nat8f7	N-acetyltransferase 8 (GCN5-related) family member 7	0.023	-5.47109	0.00153072	0.0106853	down
ENSMUSG00000089943	Ugt1a5	UDP glucuronosyltransferase 1 family, polypeptide A5	0.225	-2.15152	7.79006e-53	5.36767e-50	down
ENSMUSG00000090272	Mndal	myeloid nuclear differentiation antigen like	0.473	-1.07975	0.000701303	0.00565729	down
ENSMUSG00000090667	Gm765	predicted gene 765	0.086	-3.54481	0.000220609	0.00217674	down
ENSMUSG00000091509	Gm17066	predicted gene 17066	0.018	-5.76522	0.000448495	0.00390151	down
ENSMUSG00000092008	Cyp2c69	cytochrome P450, family 2, subfamily c, polypeptide 69	0.104	-3.26438	1.15763e-24	1.95344e-22	down
ENSMUSG00000092060	Bend4	BEN domain containing 4	0.235	-2.09226	0.00775303	0.0395228	down
ENSMUSG00000093553	Gm20633	predicted gene 20633	0.204	-2.29469	0.000154845	0.00160746	down
ENSMUSG00000093577	Gm20632	predicted gene 20632	0.317	-1.65882	0.000304661	0.00282093	down
ENSMUSG00000093916	Gm379	predicted gene 379	0.035	-4.83067	0.00931261	0.0454151	down
ENSMUSG00000093930	Hmgcs1	3-hydroxy-3-methylglutaryl-Coenzyme A synthase 1	0.214	-2.22233	2.84932e-21	3.76954e-19	down
ENSMUSG00000094152	Slc6a16	solute carrier family 6, member 16	0.054	-4.20912	1.82153e-10	6.86164e-09	down
ENSMUSG00000094156	Sult2a7	sulfotransferase family 2A, dehydroepiandrosterone (DHEA)-preferring, member 7	0.344	-1.53879	0.00215236	0.0140853	down
ENSMUSG00000094800	Gm9780	predicted gene 9780	0.356	-1.48902	0.0079976	0.0405197	down
ENSMUSG00000097121	D130020L05Rik	RIKEN cDNA D130020L05 gene	0.497	-1.00742	2.26901e-06	3.91269e-05	down
ENSMUSG00000097203	4732419C18Rik	RIKEN cDNA 4732419C18 gene	0.482	-1.05364	0.00202862	0.0133921	down
ENSMUSG00000097321	1700028E10Rik	RIKEN cDNA 1700028E10 gene	0.281	-1.83121	8.64079e-08	2.02398e-06	down
ENSMUSG00000097691	9030616G12Rik	RIKEN cDNA 9030616G12 gene	0.295	-1.76005	0.000153458	0.00159505	down
ENSMUSG00000098306	Gm28040	predicted gene, 28040	0.16	-2.64746	3.28343e-10	1.1677e-08	down
ENSMUSG00000098934	Gm18853	predicted gene, 18853	0.023	-5.45971	0.00139731	0.00991732	down
ENSMUSG00000099889	Mrgprb11-ps	MAS-related GPR, member B11, pseudogene	0.051	-4.28804	0.0018746	0.0125711	down
ENSMUSG00000100094	1810008I18Rik	RIKEN cDNA 1810008I18 gene	0.419	-1.2555	4.19298e-22	5.92644e-20	down
ENSMUSG00000100691	2010320M18Rik	RIKEN cDNA 2010320M18 gene	0.499	-1.00342	0.000446912	0.00389183	down
ENSMUSG00000101514	Gm5524	predicted gene 5524	0.352	-1.50812	1.64887e-13	9.60121e-12	down
ENSMUSG00000101628	Gm28177	predicted gene 28177	0.447	-1.16174	0.000557883	0.00466181	down
ENSMUSG00000101856	1700096K18Rik	RIKEN cDNA 1700096K18 gene	0.442	-1.1776	0.0090491	0.0444975	down
ENSMUSG00000102091	Olfr1034	olfactory receptor 1034	0.191	-2.38887	0.00222283	0.0144663	down
ENSMUSG00000102375	A930036K24Rik	RIKEN cDNA A930036K24 gene	0.411	-1.28249	7.06302e-07	1.36935e-05	down
ENSMUSG00000104213	Ighd	immunoglobulin heavy constant delta	0.077	-3.69534	0.000544711	0.00457937	down
ENSMUSG00000104348	Gm37691	predicted gene, 37691	0.248	-2.00937	5.80684e-06	9.13679e-05	down
ENSMUSG00000104528	Gm43314	predicted gene 43314	0.137	-2.86266	0.00357263	0.0214293	down
ENSMUSG00000104713	Gbp6	guanylate binding protein 6	0.22	-2.18289	2.04908e-06	3.57449e-05	down
ENSMUSG00000104785	Gm31121	predicted gene, 31121	0.097	-3.36692	7.73462e-07	1.48595e-05	down
ENSMUSG00000105096	Gbp10	guanylate-binding protein 10	0.137	-2.86819	6.9959e-10	2.39032e-08	down
ENSMUSG00000105204	Gm43738	predicted gene 43738	0.132	-2.92239	6.63189e-12	3.09806e-10	down
ENSMUSG00000105504	Gbp5	guanylate binding protein 5	0.349	-1.51817	0.00057011	0.00474003	down
ENSMUSG00000107552	Gm44096	predicted gene, 44096	0.366	-1.44964	0.00341439	0.0206308	down
ENSMUSG00000108158	Gm44002	predicted gene, 44002	0.249	-2.00314	0.00222115	0.0144611	down
ENSMUSG00000108435	Gm45051	predicted gene 45051	0.234	-2.09322	1.02916e-10	4.00453e-09	down
ENSMUSG00000108575	Gm35665	predicted gene, 35665	0.361	-1.47155	3.54642e-08	8.96746e-07	down
ENSMUSG00000108591	Particl	promoter of Mat2a antisense radiation induced circulating long non-coding RNA	0.405	-1.30372	0.00872425	0.043271	down
ENSMUSG00000109291	Gm2814	predicted gene 2814	0.119	-3.07686	5.75352e-10	1.97809e-08	down
ENSMUSG00000109473	B930025P03Rik	RIKEN cDNA B930025P03 gene	0.398	-1.32753	0.000790078	0.00623058	down
ENSMUSG00000109612	Gm45253	predicted gene 45253	0.185	-2.4342	0.000658518	0.00535658	down
ENSMUSG00000109841	E330011O21Rik	RIKEN cDNA E330011O21 gene	0.427	-1.22697	0.00175952	0.0119251	down
ENSMUSG00000109904	Gm45819	predicted gene 45819	0.103	-3.27845	2.47609e-05	0.000325753	down
ENSMUSG00000109926	Gm45808	predicted gene 45808	0.221	-2.17966	0.00193585	0.0128981	down
ENSMUSG00000109967	Gm45883	predicted gene 45883	0.491	-1.02659	0.00408503	0.0237783	down
ENSMUSG00000110035	Gm30931	predicted gene, 30931	0.2	-2.3228	0.000306375	0.00282888	down
ENSMUSG00000110630	K230015D01Rik	RIKEN cDNA K230015D01 gene	0.266	-1.91319	0.00127643	0.00920552	down
ENSMUSG00000110781	Gm31992	predicted gene, 31992	0.427	-1.2262	0.00446864	0.0256234	down
ENSMUSG00000110827	Gm32281	predicted gene, 32281	0.482	-1.05415	3.04636e-08	7.84999e-07	down
ENSMUSG00000111013	Gm32468	predicted gene, 32468	0.019	-5.68976	1.33076e-47	7.85954e-45	down
ENSMUSG00000111250	Gm47818	predicted gene, 47818	0.045	-4.48391	7.214e-06	0.000110359	down
ENSMUSG00000111253	Gm34654	predicted gene, 34654	0.032	-4.97958	3.43072e-13	1.89112e-11	down
ENSMUSG00000112129	Pbld1	phenazine biosynthesis-like protein domain containing 1	0.492	-1.02334	2.67038e-10	9.74836e-09	down
ENSMUSG00000113063	Gm34667	predicted gene, 34667	0.403	-1.31215	0.000269403	0.002556	down
ENSMUSG00000113616	Gm45941	predicted gene, 45941	0.012	-6.39826	1.49521e-05	0.000207088	down
ENSMUSG00000113800	2210039B01Rik	RIKEN cDNA 2210039B01 gene	0.32	-1.6444	0.00655781	0.0347697	down
ENSMUSG00000114370	Gm46411	predicted gene, 46411	0.257	-1.96203	0.0100653	0.0484571	down
ENSMUSG00000114841	Gm47352	predicted gene, 47352	0.026	-5.269	0.0032613	0.0199011	down
ENSMUSG00000115099	1700087I21Rik	RIKEN cDNA 1700087I21 gene	0.24	-2.05639	0.00600515	0.0323476	down
ENSMUSG00000115856	Gm18095	predicted gene, 18095	0.315	-1.66811	0.00524452	0.0290548	down
ENSMUSG00000116165	Pdxp	pyridoxal (pyridoxine, vitamin B6) phosphatase	0.098	-3.34644	0.00347062	0.0209237	down
ENSMUSG00000116895	Gm3435	predicted gene 3435	0.483	-1.05075	3.10051e-05	0.00039532	down
ENSMUSG00000116993	Gm32461	predicted gene, 32461	0.384	-1.38111	9.45946e-05	0.00104917	down
ENSMUSG00000117501	Gm30117	predicted gene, 30117	0.254	-1.97667	0.000683189	0.00553547	down
ENSMUSG00000117780	Gm3734	predicted gene 3734	0.341	-1.55191	2.27721e-13	1.28967e-11	down
ENSMUSG00000118011	Gm50266	predicted gene, 50266	0.116	-3.10343	0.000848412	0.00659623	down
ENSMUSG00000118053	Gm50244	predicted gene, 50244	0.428	-1.22447	0.00758022	0.0388329	down

## Sheet: S4-2 ET-CM
Table S4-2. DEGs between ET and CM groups.
Gene_id	Gene name	Gene description	FC(CM/ET)	Log2FC(CM/ET)	Pvalue	Padjust	Regulate
ENSMUSG00000000056	Narf	nuclear prelamin A recognition factor	2.482	1.31137	6.89373e-19	1.76649e-16	up
ENSMUSG00000000120	Ngfr	nerve growth factor receptor (TNFR superfamily, member 16)	2.348	1.2313	0.000632697	0.00728254	up
ENSMUSG00000000325	Arvcf	armadillo repeat gene deleted in velocardiofacial syndrome	2.162	1.11263	2.1848e-05	0.000439519	up
ENSMUSG00000000811	Txnrd3	thioredoxin reductase 3	2.211	1.14471	1.13041e-05	0.000247818	up
ENSMUSG00000001156	Mxd1	MAX dimerization protein 1	2.702	1.43383	2.28653e-05	0.00045646	up
ENSMUSG00000001995	Sipa1l2	signal-induced proliferation-associated 1 like 2	2.038	1.02729	0.000133461	0.00201753	up
ENSMUSG00000002032	Tmem25	transmembrane protein 25	2.045	1.03207	0.000311071	0.00411399	up
ENSMUSG00000002083	Bbc3	BCL2 binding component 3	2.095	1.06722	0.00206058	0.0188687	up
ENSMUSG00000002489	Tiam1	T cell lymphoma invasion and metastasis 1	3.551	1.82823	0.00468207	0.0356828	up
ENSMUSG00000003279	Dlgap1	DLG associated protein 1	2.336	1.22377	0.0043517	0.0336907	up
ENSMUSG00000003477	Inmt	indolethylamine N-methyltransferase	3.202	1.67891	1.69942e-31	1.02168e-28	up
ENSMUSG00000004018	Fancl	Fanconi anemia, complementation group L	2.369	1.2443	5.21755e-05	0.000910219	up
ENSMUSG00000004098	Col5a3	collagen, type V, alpha 3	3.55	1.82784	6.36733e-13	6.72485e-11	up
ENSMUSG00000005447	Pafah1b3	platelet-activating factor acetylhydrolase, isoform 1b, subunit 3	3.273	1.71042	0.00294796	0.0250986	up
ENSMUSG00000006471	Ndor1	NADPH dependent diflavin oxidoreductase 1	2.915	1.54355	0.00206246	0.0188749	up
ENSMUSG00000006711	D130043K22Rik	RIKEN cDNA D130043K22 gene	4.282	2.09831	4.894e-11	3.82491e-09	up
ENSMUSG00000007080	Pole	polymerase (DNA directed), epsilon	3.133	1.64742	0.00141468	0.0140846	up
ENSMUSG00000009145	Dqx1	DEAQ RNA-dependent ATPase	2.03	1.02151	0.000169038	0.00243748	up
ENSMUSG00000010601	Apol7a	apolipoprotein L 7a	3.452	1.78728	4.08973e-19	1.10218e-16	up
ENSMUSG00000014850	Msh3	mutS homolog 3	2.429	1.28014	6.0288e-07	1.88472e-05	up
ENSMUSG00000018566	Slc2a4	solute carrier family 2 (facilitated glucose transporter), member 4	2.284	1.19128	0.00306248	0.0258894	up
ENSMUSG00000019232	Etnppl	ethanolamine phosphate phospholyase	4.12	2.04253	0.000278346	0.00372822	up
ENSMUSG00000019989	Enpp3	ectonucleotide pyrophosphatase/phosphodiesterase 3	2.611	1.38442	2.78996e-18	6.70922e-16	up
ENSMUSG00000020017	Hal	histidine ammonia lyase	2.157	1.10932	0.00485672	0.036621	up
ENSMUSG00000020019	Ntn4	netrin 4	2.039	1.02756	1.71939e-05	0.000356239	up
ENSMUSG00000020131	Pcsk4	proprotein convertase subtilisin/kexin type 4	2.304	1.20395	3.24485e-09	1.80499e-07	up
ENSMUSG00000020140	Lgr5	leucine rich repeat containing G protein coupled receptor 5	2.491	1.31698	0.00039382	0.00499659	up
ENSMUSG00000020381	Mrnip	MRN complex interacting protein	2.789	1.47967	0.00107732	0.0112787	up
ENSMUSG00000020538	Srebf1	sterol regulatory element binding transcription factor 1	4.024	2.00859	4.46502e-32	2.90803e-29	up
ENSMUSG00000020623	Map2k6	mitogen-activated protein kinase kinase 6	2.752	1.46022	7.21755e-05	0.00120822	up
ENSMUSG00000020889	Nr1d1	nuclear receptor subfamily 1, group D, member 1	3.31	1.72681	2.23209e-15	3.56019e-13	up
ENSMUSG00000020917	Acly	ATP citrate lyase	3.095	1.62978	4.12169e-15	6.07793e-13	up
ENSMUSG00000021228	Acot3	acyl-CoA thioesterase 3	2.718	1.44264	0.00381413	0.0303307	up
ENSMUSG00000021259	Cyp46a1	cytochrome P450, family 46, subfamily a, polypeptide 1	4.312	2.10831	2.61353e-11	2.16149e-09	up
ENSMUSG00000021260	Hhipl1	hedgehog interacting protein-like 1	2.603	1.38042	0.000959265	0.010242	up
ENSMUSG00000021273	Fdft1	farnesyl diphosphate farnesyl transferase 1	2.291	1.19586	3.60185e-09	1.99647e-07	up
ENSMUSG00000021364	Elovl2	elongation of very long chain fatty acids (FEN1/Elo2, SUR4/Elo3, yeast)-like 2	2.06	1.04287	3.58626e-15	5.4093e-13	up
ENSMUSG00000021594	Srd5a1	steroid 5 alpha-reductase 1	2.957	1.56408	1.18746e-11	1.03693e-09	up
ENSMUSG00000021611	Tert	telomerase reverse transcriptase	2.381	1.25183	1.41375e-05	0.00030067	up
ENSMUSG00000021775	Nr1d2	nuclear receptor subfamily 1, group D, member 2	2.01	1.00748	4.76156e-10	3.12723e-08	up
ENSMUSG00000022383	Ppara	peroxisome proliferator activated receptor alpha	2.163	1.11316	7.51904e-17	1.46913e-14	up
ENSMUSG00000022676	Snai2	snail family zinc finger 2	2.793	1.48179	0.00531468	0.0392351	up
ENSMUSG00000023243	Kcnk5	potassium channel, subfamily K, member 5	2.064	1.04528	5.28067e-05	0.000918156	up
ENSMUSG00000023495	Pcbp4	poly(rC) binding protein 4	2.033	1.02392	4.18782e-06	0.000104904	up
ENSMUSG00000024014	Pim1	proviral integration site 1	2.728	1.44786	2.07621e-10	1.4553e-08	up
ENSMUSG00000024378	Stard4	StAR-related lipid transfer (START) domain containing 4	2.906	1.539	1.00872e-13	1.20361e-11	up
ENSMUSG00000024411	Aqp4	aquaporin 4	2.159	1.11065	0.000122872	0.00187195	up
ENSMUSG00000024421	Lama3	laminin, alpha 3	2.572	1.36309	0.000165121	0.0023987	up
ENSMUSG00000024664	Fads3	fatty acid desaturase 3	3.56	1.83172	3.65176e-15	5.43625e-13	up
ENSMUSG00000025197	Cyp2c23	cytochrome P450, family 2, subfamily c, polypeptide 23	2.291	1.19582	6.12617e-13	6.55878e-11	up
ENSMUSG00000025358	Cdk2	cyclin-dependent kinase 2	2.134	1.09327	9.6677e-07	2.89494e-05	up
ENSMUSG00000025396	Hsd17b6	hydroxysteroid (17-beta) dehydrogenase 6	3.034	1.60112	0.00423185	0.033041	up
ENSMUSG00000025464	Paox	polyamine oxidase (exo-N4-amino)	2.164	1.11365	1.04191e-11	9.1495e-10	up
ENSMUSG00000025574	Tk1	thymidine kinase 1	3.703	1.88888	2.46671e-16	4.53613e-14	up
ENSMUSG00000025877	Hk3	hexokinase 3	2	1.0002	0.0066068	0.046154	up
ENSMUSG00000026004	Kansl1l	KAT8 regulatory NSL complex subunit 1-like	2.106	1.07464	0.000201756	0.00284883	up
ENSMUSG00000026489	Coq8a	coenzyme Q8A	2.251	1.17087	9.7045e-17	1.84989e-14	up
ENSMUSG00000026586	Prrx1	paired related homeobox 1	2.661	1.4119	0.0051977	0.0386147	up
ENSMUSG00000026640	Plxna2	plexin A2	2.232	1.15803	4.58274e-08	1.88507e-06	up
ENSMUSG00000026656	Fcgr2b	Fc receptor, IgG, low affinity IIb	2.293	1.19739	2.13631e-08	9.73547e-07	up
ENSMUSG00000026669	Mcm10	minichromosome maintenance 10 replication initiation factor	3.124	1.6435	5.47515e-14	7.01493e-12	up
ENSMUSG00000027556	Car1	carbonic anhydrase 1	2.089	1.06306	4.33289e-05	0.000784789	up
ENSMUSG00000027762	Sucnr1	succinate receptor 1	3.437	1.78126	7.05339e-10	4.35777e-08	up
ENSMUSG00000027954	Efna1	ephrin A1	2.383	1.25262	1.73735e-11	1.48396e-09	up
ENSMUSG00000028024	Enpep	glutamyl aminopeptidase	2.249	1.16946	1.29927e-14	1.78149e-12	up
ENSMUSG00000028066	Pmf1	polyamine-modulated factor 1	2.012	1.00838	1.56861e-08	7.40753e-07	up
ENSMUSG00000028476	Reck	reversion-inducing-cysteine-rich protein with kazal motifs	2.015	1.01052	0.000909085	0.00979994	up
ENSMUSG00000028600	Podn	podocan	2.651	1.40661	0.00681038	0.0472285	up
ENSMUSG00000028957	Per3	period circadian clock 3	2.454	1.29537	1.13236e-06	3.33331e-05	up
ENSMUSG00000029032	Arhgef16	Rho guanine nucleotide exchange factor (GEF) 16	2.236	1.16106	0.00371782	0.0297711	up
ENSMUSG00000029722	Agfg2	ArfGAP with FG repeats 2	2.114	1.07973	6.36421e-10	4.02749e-08	up
ENSMUSG00000029804	Herc3	hect domain and RLD 3	2.481	1.31091	9.75255e-06	0.000219657	up
ENSMUSG00000030051	Aplf	aprataxin and PNKP like factor	2.316	1.21188	0.000933643	0.0100094	up
ENSMUSG00000030087	Klf15	Kruppel-like factor 15	2.02	1.01418	9.67942e-12	8.59654e-10	up
ENSMUSG00000030131	Mug2	murinoglobulin 2	2.009	1.00613	6.74472e-10	4.21707e-08	up
ENSMUSG00000030157	Clec2d	C-type lectin domain family 2, member d	3.56	1.83173	5.64251e-34	4.19991e-31	up
ENSMUSG00000030364	Clec2h	C-type lectin domain family 2, member h	7.056	2.81893	4.36332e-07	1.42477e-05	up
ENSMUSG00000030727	Rabep2	rabaptin, RAB GTPase binding effector protein 2	2.268	1.18112	4.42144e-07	1.43982e-05	up
ENSMUSG00000030731	Syt3	synaptotagmin III	2.701	1.43371	2.23085e-08	1.01367e-06	up
ENSMUSG00000031355	Arhgap6	Rho GTPase activating protein 6	2.077	1.0543	0.00248062	0.0219547	up
ENSMUSG00000031618	Nr3c2	nuclear receptor subfamily 3, group C, member 2	2.072	1.05085	8.10047e-08	3.20553e-06	up
ENSMUSG00000031637	Lrp2bp	Lrp2 binding protein	4.358	2.12381	0.000104695	0.00162997	up
ENSMUSG00000031767	Nudt7	nudix (nucleoside diphosphate linked moiety X)-type motif 7	2.467	1.3026	8.4192e-10	5.12064e-08	up
ENSMUSG00000032010	Usp2	ubiquitin specific peptidase 2	2.512	1.32879	3.84469e-10	2.57924e-08	up
ENSMUSG00000032193	Ldlr	low density lipoprotein receptor	2.615	1.38663	3.87875e-26	1.7832e-23	up
ENSMUSG00000032363	Adamts7	a disintegrin-like and metallopeptidase (reprolysin type) with thrombospondin type 1 motif, 7	2.433	1.28281	7.73332e-05	0.00127376	up
ENSMUSG00000032492	Pth1r	parathyroid hormone 1 receptor	2.758	1.46369	1.51237e-07	5.55241e-06	up
ENSMUSG00000032500	Dclk3	doublecortin-like kinase 3	2.101	1.07087	0.000298755	0.00397433	up
ENSMUSG00000032531	Amotl2	angiomotin-like 2	2.147	1.10236	3.4337e-07	1.16366e-05	up
ENSMUSG00000032796	Lama1	laminin, alpha 1	2.567	1.36009	0.000415978	0.00521423	up
ENSMUSG00000033031	Cip2a	cell proliferation regulating inhibitor of protein phosphatase 2A	3.768	1.91386	0.00362717	0.0292733	up
ENSMUSG00000033350	Chst2	carbohydrate sulfotransferase 2	2.831	1.50132	0.000468327	0.00577775	up
ENSMUSG00000033618	Map3k13	mitogen-activated protein kinase kinase kinase 13	2.443	1.28853	6.51943e-06	0.000155107	up
ENSMUSG00000033970	Rfc3	replication factor C (activator 1) 3	3.483	1.80052	3.17402e-08	1.37053e-06	up
ENSMUSG00000034245	Hdac11	histone deacetylase 11	2.594	1.37497	2.43758e-20	7.47094e-18	up
ENSMUSG00000034329	Brip1	BRCA1 interacting protein C-terminal helicase 1	3.05	1.6087	0.00664937	0.0464001	up
ENSMUSG00000034459	Ifit1	interferon-induced protein with tetratricopeptide repeats 1	2.276	1.18636	0.00354737	0.0288046	up
ENSMUSG00000034522	Zfp395	zinc finger protein 395	3.245	1.6982	1.74616e-22	6.06537e-20	up
ENSMUSG00000034574	Daam1	dishevelled associated activator of morphogenesis 1	2.019	1.01365	3.47329e-12	3.21248e-10	up
ENSMUSG00000034771	Tle2	transducin-like enhancer of split 2	2.913	1.54235	2.51571e-06	6.75653e-05	up
ENSMUSG00000034774	Dsg1c	desmoglein 1 gamma	8.975	3.16594	4.20293e-14	5.42942e-12	up
ENSMUSG00000035397	Klf16	Kruppel-like factor 16	2.075	1.05288	0.000907828	0.00979392	up
ENSMUSG00000036006	Ripor2	RHO family interacting cell polarization regulator 2	2.511	1.32808	0.00258213	0.0226495	up
ENSMUSG00000036022	Fam122b	family with sequence similarity 122, member B	2.28	1.18913	0.00500654	0.03744	up
ENSMUSG00000036641	Ccdc148	coiled-coil domain containing 148	3.255	1.70257	0.00722713	0.0492662	up
ENSMUSG00000036687	Tmem184a	transmembrane protein 184a	2.133	1.09283	3.78672e-08	1.58687e-06	up
ENSMUSG00000036904	Fzd8	frizzled class receptor 8	2.114	1.08	3.50334e-07	1.17765e-05	up
ENSMUSG00000037020	Wdr62	WD repeat domain 62	2.529	1.33862	0.00105547	0.0110725	up
ENSMUSG00000037071	Scd1	stearoyl-Coenzyme A desaturase 1	2.655	1.40876	0.00376801	0.0300193	up
ENSMUSG00000037541	Shank2	SH3 and multiple ankyrin repeat domains 2	3.31	1.72674	2.39572e-08	1.06993e-06	up
ENSMUSG00000037573	Tob1	transducer of ErbB-2.1	2.366	1.24242	2.77117e-07	9.57015e-06	up
ENSMUSG00000037583	Nr0b2	nuclear receptor subfamily 0, group B, member 2	3.778	1.91774	0.00608247	0.0433737	up
ENSMUSG00000037797	Adh4	alcohol dehydrogenase 4 (class II), pi polypeptide	3.543	1.82501	5.39524e-35	4.43858e-32	up
ENSMUSG00000037813	D630003M21Rik	RIKEN cDNA D630003M21 gene	10.96	3.45413	0.00216412	0.0196616	up
ENSMUSG00000037826	Ppm1k	protein phosphatase 1K (PP2C domain containing)	3.277	1.71236	4.539e-26	2.02712e-23	up
ENSMUSG00000038225	Primpol	primase and polymerase (DNA-directed)	2.481	1.31068	0.000741531	0.00830887	up
ENSMUSG00000038481	Cdk19	cyclin-dependent kinase 19	2.179	1.12373	3.1815e-05	0.000609437	up
ENSMUSG00000038545	Cul7	cullin 7	2.219	1.15005	1.01934e-06	3.03491e-05	up
ENSMUSG00000038591	Colec10	collectin sub-family member 10	2.606	1.38198	6.02124e-11	4.63636e-09	up
ENSMUSG00000038893	Fam117a	family with sequence similarity 117, member A	3.124	1.64337	0.00697606	0.0480364	up
ENSMUSG00000038894	Irs2	insulin receptor substrate 2	2.175	1.12073	6.54561e-09	3.36561e-07	up
ENSMUSG00000039231	Suv39h1	suppressor of variegation 3-9 1	2.288	1.1939	7.89478e-06	0.000183091	up
ENSMUSG00000039809	Gabbr2	gamma-aminobutyric acid (GABA) B receptor, 2	3.223	1.68853	4.05386e-17	8.12384e-15	up
ENSMUSG00000040035	Disp2	dispatched RND tramsporter family member 2	2.753	1.46077	0.000586467	0.00686672	up
ENSMUSG00000040093	Bmf	BCL2 modifying factor	2.553	1.35216	3.76596e-06	9.54064e-05	up
ENSMUSG00000040264	Gbp2b	guanylate binding protein 2b	2.22	1.15067	0.00473799	0.0360486	up
ENSMUSG00000040282	BC052040	cDNA sequence BC052040	2.708	1.43718	0.000148655	0.00218387	up
ENSMUSG00000040312	Cchcr1	coiled-coil alpha-helical rod protein 1	2.824	1.49751	0.00287795	0.0247027	up
ENSMUSG00000040724	Kcna2	potassium voltage-gated channel, shaker-related subfamily, member 2	2.785	1.47763	0.000617952	0.00716027	up
ENSMUSG00000040978	Gm11992	predicted gene 11992	5.521	2.46505	0.00723627	0.049307	up
ENSMUSG00000041078	Grid1	glutamate receptor, ionotropic, delta 1	9.648	3.27027	8.52605e-05	0.0013778	up
ENSMUSG00000041220	Elovl6	ELOVL family member 6, elongation of long chain fatty acids (yeast)	4.561	2.18949	1.78289e-24	6.96707e-22	up
ENSMUSG00000041594	Tmtc4	transmembrane and tetratricopeptide repeat containing 4	2.23	1.15722	7.21825e-05	0.00120822	up
ENSMUSG00000041828	Abca8a	ATP-binding cassette, sub-family A (ABC1), member 8a	2.811	1.49085	1.49363e-13	1.74231e-11	up
ENSMUSG00000042379	Esm1	endothelial cell-specific molecule 1	7.976	2.99574	0.00450418	0.0345969	up
ENSMUSG00000042686	Jph1	junctophilin 1	4.843	2.27597	6.48886e-05	0.00110729	up
ENSMUSG00000042834	Nrep	neuronal regeneration related protein	4.351	2.12147	1.63496e-11	1.40418e-09	up
ENSMUSG00000043418	Lrit2	leucine-rich repeat, immunoglobulin-like and transmembrane domains 2	15.901	3.99102	2.36879e-08	1.06398e-06	up
ENSMUSG00000044254	Pcsk9	proprotein convertase subtilisin/kexin type 9	3.65	1.86794	6.89271e-11	5.23009e-09	up
ENSMUSG00000044734	Serpinb1a	serine (or cysteine) peptidase inhibitor, clade B, member 1a	3.013	1.59144	1.12414e-05	0.000247484	up
ENSMUSG00000044786	Zfp36	zinc finger protein 36	3.679	1.87912	3.91188e-21	1.27389e-18	up
ENSMUSG00000045294	Insig1	insulin induced gene 1	4.921	2.29886	5.69001e-46	6.84158e-43	up
ENSMUSG00000045672	Col27a1	collagen, type XXVII, alpha 1	3.051	1.60911	0.00297057	0.0252216	up
ENSMUSG00000046160	Olig1	oligodendrocyte transcription factor 1	2.698	1.43191	3.28748e-07	1.11953e-05	up
ENSMUSG00000046338	Gpat2	glycerol-3-phosphate acyltransferase 2, mitochondrial	3.043	1.60559	0.00248134	0.0219547	up
ENSMUSG00000047496	Rnf152	ring finger protein 152	2.963	1.56717	8.1775e-10	4.99306e-08	up
ENSMUSG00000048489	Depp1	DEPP1 autophagy regulator	7.559	2.91825	3.22265e-07	1.10226e-05	up
ENSMUSG00000048731	Ggnbp1	gametogenetin binding protein 1	2.554	1.35304	1.90804e-05	0.000390374	up
ENSMUSG00000050423	Ppp1r3g	protein phosphatase 1, regulatory subunit 3G	3.218	1.68604	0.00547154	0.0400937	up
ENSMUSG00000050587	Lrrc4c	leucine rich repeat containing 4C	5.157	2.3666	0.00546631	0.0400937	up
ENSMUSG00000050931	Sgms2	sphingomyelin synthase 2	2.246	1.1672	1.6185e-12	1.57135e-10	up
ENSMUSG00000051098	Mblac2	metallo-beta-lactamase domain containing 2	2.02	1.01458	5.62643e-05	0.000972862	up
ENSMUSG00000052040	Klf13	Kruppel-like factor 13	2.936	1.55394	1.95169e-18	4.7667e-16	up
ENSMUSG00000052133	Sema5b	sema domain, seven thrombospondin repeats (type 1 and type 1-like), transmembrane domain (TM) and short cytoplasmic domain, (semaphorin) 5B	4.761	2.25117	5.98835e-05	0.00102861	up
ENSMUSG00000052837	Junb	jun B proto-oncogene	2.091	1.06428	2.80649e-06	7.3772e-05	up
ENSMUSG00000052957	Gas1	growth arrest specific 1	2.196	1.13476	1.49936e-07	5.54054e-06	up
ENSMUSG00000053846	Lipg	lipase, endothelial	2.064	1.04564	9.37093e-08	3.66193e-06	up
ENSMUSG00000054150	Syne3	spectrin repeat containing, nuclear envelope family member 3	2.127	1.08906	8.99091e-06	0.000204864	up
ENSMUSG00000054191	Klf1	Kruppel-like factor 1 (erythroid)	2.677	1.42044	4.86586e-05	0.000860388	up
ENSMUSG00000054226	Tprkb	Tp53rk binding protein	2.12	1.08385	5.85368e-12	5.3197e-10	up
ENSMUSG00000055704	Gm9978	predicted gene 9978	5.964	2.5764	0.00527534	0.039043	up
ENSMUSG00000056394	Lig1	ligase I, DNA, ATP-dependent	4.242	2.08463	3.99593e-05	0.000729677	up
ENSMUSG00000056973	Ces1d	carboxylesterase 1D	2.269	1.18189	4.00865e-16	6.88563e-14	up
ENSMUSG00000057103	Nat8f1	N-acetyltransferase 8 (GCN5-related) family member 1	2.666	1.41457	8.85245e-30	4.77147e-27	up
ENSMUSG00000058729	Lin9	lin-9 homolog (C. elegans)	2.179	1.12378	0.00355527	0.028836	up
ENSMUSG00000059824	Dbp	D site albumin promoter binding protein	6.288	2.6527	5.41977e-07	1.72538e-05	up
ENSMUSG00000059939	9430015G10Rik	RIKEN cDNA 9430015G10 gene	2.368	1.24385	0.00233076	0.020902	up
ENSMUSG00000060807	Serpina6	serine (or cysteine) peptidase inhibitor, clade A, member 6	2.549	1.34986	6.81233e-16	1.14498e-13	up
ENSMUSG00000061843	Vmn1r-ps32	vomeronasal 1 receptor, pseudogene 32	51.402	5.68376	0.000719709	0.00811087	up
ENSMUSG00000062410	Hsd3b3	hydroxy-delta-5-steroid dehydrogenase, 3 beta- and steroid delta-isomerase 3	2.551	1.35128	7.06992e-13	7.31854e-11	up
ENSMUSG00000062480	Acat3	acetyl-Coenzyme A acetyltransferase 3	2.021	1.0152	2.13699e-12	2.02444e-10	up
ENSMUSG00000062624	Cyp2c67	cytochrome P450, family 2, subfamily c, polypeptide 67	2.195	1.13426	4.24435e-16	7.21124e-14	up
ENSMUSG00000063704	Mapk15	mitogen-activated protein kinase 15	3.822	1.93439	2.38383e-08	1.06767e-06	up
ENSMUSG00000063730	Hsd3b2	hydroxy-delta-5-steroid dehydrogenase, 3 beta- and steroid delta-isomerase 2	5.647	2.49744	3.9102e-06	9.84225e-05	up
ENSMUSG00000064294	Aox3	aldehyde oxidase 3	2.184	1.12696	4.3589e-10	2.87485e-08	up
ENSMUSG00000067889	Sptbn2	spectrin beta, non-erythrocytic 2	2.014	1.00978	1.94643e-16	3.62198e-14	up
ENSMUSG00000068740	Celsr2	cadherin, EGF LAG seven-pass G-type receptor 2	2.938	1.55479	0.00330648	0.0273591	up
ENSMUSG00000069792	Wfdc17	WAP four-disulfide core domain 17	2.443	1.28878	3.6317e-05	0.0006758	up
ENSMUSG00000069939	Gm12070	predicted gene 12070	2.195	1.13424	0.00208555	0.0190416	up
ENSMUSG00000070661	Rnf186	ring finger protein 186	5.922	2.56616	4.77758e-09	2.53147e-07	up
ENSMUSG00000070690	Albfm1	albumin superfamily member 1	2.492	1.31716	2.96391e-14	3.92618e-12	up
ENSMUSG00000071633	Gm4952	predicted gene 4952	2.605	1.38156	8.21938e-16	1.36678e-13	up
ENSMUSG00000072294	Klf12	Kruppel-like factor 12	2.348	1.23117	5.31969e-09	2.79034e-07	up
ENSMUSG00000072494	Ppp1r3e	protein phosphatase 1, regulatory subunit 3E	2.03	1.02128	7.53936e-07	2.30171e-05	up
ENSMUSG00000073460	Pnldc1	poly(A)-specific ribonuclease (PARN)-like domain containing 1	7.46	2.89917	4.86216e-08	1.97918e-06	up
ENSMUSG00000074622	Mafb	v-maf musculoaponeurotic fibrosarcoma oncogene family, protein B (avian)	2.021	1.01517	7.15777e-05	0.00120175	up
ENSMUSG00000074794	Arrdc3	arrestin domain containing 3	2.725	1.44634	3.60935e-19	9.89784e-17	up
ENSMUSG00000078234	Klhdc7a	kelch domain containing 7A	2.015	1.01084	1.07616e-06	3.17986e-05	up
ENSMUSG00000078762	Haus5	HAUS augmin-like complex, subunit 5	2.234	1.15945	8.28346e-05	0.00135014	up
ENSMUSG00000078922	Tgtp1	T cell specific GTPase 1	3.149	1.65471	0.00554133	0.0404373	up
ENSMUSG00000081763	Gm9435	predicted gene 9435	12.342	3.62553	0.00154522	0.015077	up
ENSMUSG00000085148	Mir22hg	Mir22 host gene (non-protein coding)	2.742	1.45547	7.6763e-15	1.10081e-12	up
ENSMUSG00000085708	Gm16063	predicted gene 16063	13.918	3.79886	0.0019649	0.0181093	up
ENSMUSG00000085826	Gm15638	predicted gene 15638	2.581	1.36793	0.00022241	0.00309848	up
ENSMUSG00000086010	Gm15318	predicted gene 15318	2.588	1.37211	0.000151395	0.00221785	up
ENSMUSG00000086054	Hnf1aos1	HNF1 homeobox A, opposite strand 1	2.739	1.4537	1.72069e-05	0.000356239	up
ENSMUSG00000086141	9030622O22Rik	RIKEN cDNA 9030622O22 gene	3.208	1.68163	1.21679e-10	8.97151e-09	up
ENSMUSG00000086389	Gm15998	predicted gene 15998	113.955	6.83232	2.58987e-06	6.92004e-05	up
ENSMUSG00000087368	BC065397	cDNA sequence BC065397	5.516	2.4635	0.00546561	0.0400937	up
ENSMUSG00000087470	A630031M04Rik	RIKEN cDNA A630031M04 gene	4.237	2.08309	3.92861e-08	1.64193e-06	up
ENSMUSG00000087579	Hectd2os	Hectd2, opposite strand	2.297	1.19973	3.91907e-05	0.000718159	up
ENSMUSG00000089694	Nat8f7	N-acetyltransferase 8 (GCN5-related) family member 7	92.909	6.53775	9.42628e-05	0.00149586	up
ENSMUSG00000090306	Adh6-ps1	alcohol dehydrogenase 6 (class V), pseudogene 1	2.184	1.1268	1.33079e-08	6.36136e-07	up
ENSMUSG00000090622	A930033H14Rik	RIKEN cDNA A930033H14 gene	2.059	1.04165	0.00423477	0.0330473	up
ENSMUSG00000092008	Cyp2c69	cytochrome P450, family 2, subfamily c, polypeptide 69	10.346	3.37098	3.32419e-24	1.23715e-21	up
ENSMUSG00000092021	Gbp11	guanylate binding protein 11	4.112	2.03996	7.07144e-05	0.00118853	up
ENSMUSG00000092574	2810047C21Rik1	RIKEN cDNA 2810047C21 gene 1	46.215	5.5303	0.0056962	0.0413934	up
ENSMUSG00000094152	Slc6a16	solute carrier family 6, member 16	6.734	2.75152	0.00333396	0.0275541	up
ENSMUSG00000094156	Sult2a7	sulfotransferase family 2A, dehydroepiandrosterone (DHEA)-preferring, member 7	2.75	1.45961	0.00487338	0.0366936	up
ENSMUSG00000097321	1700028E10Rik	RIKEN cDNA 1700028E10 gene	3.194	1.67525	4.91135e-06	0.000121087	up
ENSMUSG00000097354	2310001H17Rik	RIKEN cDNA 2310001H17 gene	2.082	1.05772	0.000334115	0.00437043	up
ENSMUSG00000097691	9030616G12Rik	RIKEN cDNA 9030616G12 gene	3.924	1.97244	0.00665319	0.0464061	up
ENSMUSG00000098306	Gm28040	predicted gene, 28040	2.823	1.49702	0.00359613	0.0291099	up
ENSMUSG00000100094	1810008I18Rik	RIKEN cDNA 1810008I18 gene	2.182	1.12597	3.09163e-11	2.51694e-09	up
ENSMUSG00000101514	Gm5524	predicted gene 5524	2.305	1.20495	4.12249e-06	0.000103433	up
ENSMUSG00000102091	Olfr1034	olfactory receptor 1034	4.349	2.12079	0.00640004	0.0450057	up
ENSMUSG00000102375	A930036K24Rik	RIKEN cDNA A930036K24 gene	2.599	1.37802	1.01673e-07	3.91443e-06	up
ENSMUSG00000103857	Gm37249	predicted gene, 37249	43.123	5.43038	0.00167877	0.0161184	up
ENSMUSG00000104213	Ighd	immunoglobulin heavy constant delta	11.223	3.48842	0.00425509	0.0330684	up
ENSMUSG00000104528	Gm43314	predicted gene 43314	27.902	4.80227	2.83817e-06	7.43106e-05	up
ENSMUSG00000104713	Gbp6	guanylate binding protein 6	2.632	1.39619	0.00595739	0.0428335	up
ENSMUSG00000105096	Gbp10	guanylate-binding protein 10	3.43	1.77814	2.32472e-06	6.2977e-05	up
ENSMUSG00000105837	Gm35986	predicted gene, 35986	2.158	1.10981	0.00276312	0.0238489	up
ENSMUSG00000108207	1810059H22Rik	RIKEN cDNA 1810059H22 gene	2.114	1.08012	0.00311872	0.0262513	up
ENSMUSG00000108435	Gm45051	predicted gene 45051	4.913	2.29656	1.70804e-13	1.97765e-11	up
ENSMUSG00000108575	Gm35665	predicted gene, 35665	2.935	1.55334	1.70666e-08	8.01106e-07	up
ENSMUSG00000109222	Gm10297	predicted pseudogene 10297	4.61	2.20466	0.00290684	0.0248696	up
ENSMUSG00000109291	Gm2814	predicted gene 2814	5.023	2.32849	0.000156922	0.00229024	up
ENSMUSG00000109612	Gm45253	predicted gene 45253	4.659	2.22007	0.00288037	0.0247027	up
ENSMUSG00000110035	Gm30931	predicted gene, 30931	4.266	2.09275	0.000602611	0.00700328	up
ENSMUSG00000110496	Gm45909	predicted gene 45909	9.3	3.21725	0.000139538	0.0020872	up
ENSMUSG00000110588	Gm45774	predicted gene 45774	2.15	1.10415	0.00336095	0.027723	up
ENSMUSG00000110597	Gm8798	predicted gene 8798	5.7	2.51103	0.00012002	0.00183385	up
ENSMUSG00000111013	Gm32468	predicted gene, 32468	7.024	2.81228	0.00597369	0.0428915	up
ENSMUSG00000111080	Gm20300	predicted gene, 20300	2.574	1.36405	1.0832e-05	0.000240163	up
ENSMUSG00000112006	Gm48633	predicted gene, 48633	2.191	1.13184	1.52251e-07	5.57338e-06	up
ENSMUSG00000112349	Gm48132	predicted gene, 48132	2.912	1.542	7.43373e-05	0.00123351	up
ENSMUSG00000112527	Gm35696	predicted gene, 35696	2.855	1.5137	0.000269102	0.00364816	up
ENSMUSG00000112796	Gm40770	predicted gene, 40770	2.162	1.11256	0.00193015	0.0179584	up
ENSMUSG00000113475	Gm49366	predicted gene, 49366	34.492	5.10818	0.00424327	0.0330542	up
ENSMUSG00000114433	Gm48488	predicted gene, 48488	2.007	1.00477	0.00276161	0.0238489	up
ENSMUSG00000115856	Gm18095	predicted gene, 18095	4.042	2.01519	9.09586e-05	0.00145674	up
ENSMUSG00000115979	Gm49410	predicted gene, 49410	7.87	2.97634	0.000463234	0.00572849	up
ENSMUSG00000116284	Gm3787	predicted gene 3787	3.21	1.68252	0.000579331	0.00680867	up
ENSMUSG00000116993	Gm32461	predicted gene, 32461	2.681	1.42283	0.000148486	0.00218343	up
ENSMUSG00000117084	Gm22146	predicted gene, 22146	3.946	1.98029	0.000123658	0.00188025	up
ENSMUSG00000117501	Gm30117	predicted gene, 30117	4.375	2.12932	0.000108285	0.00167418	up
ENSMUSG00000117780	Gm3734	predicted gene 3734	2.827	1.4995	3.21559e-10	2.19488e-08	up
ENSMUSG00000118631	AL590864.1	novel transcript, antisense to Cmah	2.28	1.18874	0.00121322	0.0123543	up
ENSMUSG00000000078	Klf6	Kruppel-like factor 6	0.436	-1.1991	1.37757e-05	0.000293763	down
ENSMUSG00000000305	Cdh4	cadherin 4	0.322	-1.63624	1.20438e-06	3.5254e-05	down
ENSMUSG00000000385	Tmprss2	transmembrane protease, serine 2	0.375	-1.41436	1.04424e-07	4.01045e-06	down
ENSMUSG00000000567	Sox9	SRY (sex determining region Y)-box 9	0.373	-1.42333	0.000218169	0.0030421	down
ENSMUSG00000000791	Il12rb1	interleukin 12 receptor, beta 1	0.405	-1.30278	0.00140303	0.0139864	down
ENSMUSG00000001349	Cnn1	calponin 1	0.066	-3.91651	0.000334961	0.00437043	down
ENSMUSG00000001436	Slc19a1	solute carrier family 19 (folate transporter), member 1	0.458	-1.12797	2.81538e-09	1.57169e-07	down
ENSMUSG00000001473	Tubb6	tubulin, beta 6 class V	0.397	-1.3323	2.77466e-06	7.34416e-05	down
ENSMUSG00000001665	Gstt3	glutathione S-transferase, theta 3	0.247	-2.01788	2.84928e-27	1.48457e-24	down
ENSMUSG00000001739	Cldn15	claudin 15	0.2	-2.31957	9.69624e-05	0.00152938	down
ENSMUSG00000001918	Slc1a5	solute carrier family 1 (neutral amino acid transporter), member 5	0.408	-1.29333	0.00328664	0.0272394	down
ENSMUSG00000001930	Vwf	Von Willebrand factor	0.495	-1.01454	6.48327e-05	0.00110729	down
ENSMUSG00000002250	Ppard	peroxisome proliferator activator receptor delta	0.409	-1.28862	5.2918e-08	2.13737e-06	down
ENSMUSG00000002265	Peg3	paternally expressed 3	0.478	-1.06572	0.00111642	0.0115798	down
ENSMUSG00000002831	Plin4	perilipin 4	0.224	-2.15882	1.1393e-13	1.34912e-11	down
ENSMUSG00000002980	Bcam	basal cell adhesion molecule	0.179	-2.48093	8.51765e-19	2.14741e-16	down
ENSMUSG00000003555	Cyp17a1	cytochrome P450, family 17, subfamily a, polypeptide 1	0.264	-1.9238	2.27196e-23	8.25885e-21	down
ENSMUSG00000003721	Insig2	insulin induced gene 2	0.163	-2.6133	1.24004e-06	3.62301e-05	down
ENSMUSG00000003849	Nqo1	NAD(P)H dehydrogenase, quinone 1	0.49	-1.02955	0.00290921	0.0248763	down
ENSMUSG00000004038	Gstm3	glutathione S-transferase, mu 3	0.1	-3.32109	7.92987e-09	3.97281e-07	down
ENSMUSG00000004221	Ikbkg	inhibitor of kappaB kinase gamma	0.471	-1.08732	5.52969e-13	6.0024e-11	down
ENSMUSG00000005413	Hmox1	heme oxygenase 1	0.068	-3.88809	2.61715e-17	5.68176e-15	down
ENSMUSG00000005667	Mthfd2	methylenetetrahydrofolate dehydrogenase (NAD+ dependent), methenyltetrahydrofolate cyclohydrolase	0.258	-1.95479	0.00253103	0.0223139	down
ENSMUSG00000006221	Hspb7	heat shock protein family, member 7 (cardiovascular)	0.025	-5.33911	0.000515047	0.00619803	down
ENSMUSG00000006403	Adamts4	a disintegrin-like and metallopeptidase (reprolysin type) with thrombospondin type 1 motif, 4	0.184	-2.43869	0.00411465	0.0323685	down
ENSMUSG00000008734	Gprc5b	G protein-coupled receptor, family C, group 5, member B	0.137	-2.86303	5.0971e-07	1.63264e-05	down
ENSMUSG00000009092	Derl3	Der1-like domain family, member 3	0.241	-2.05527	0.00325009	0.0270368	down
ENSMUSG00000010797	Wnt2	wingless-type MMTV integration site family, member 2	0.396	-1.33823	1.40497e-08	6.69545e-07	down
ENSMUSG00000011305	Plin5	perilipin 5	0.348	-1.52442	9.52974e-15	1.35418e-12	down
ENSMUSG00000014353	Tmem87b	transmembrane protein 87B	0.443	-1.17581	5.76116e-11	4.45806e-09	down
ENSMUSG00000015312	Gadd45b	growth arrest and DNA-damage-inducible 45 beta	0.121	-3.0473	6.84832e-13	7.13641e-11	down
ENSMUSG00000015533	Itga2	integrin alpha 2	0.13	-2.93994	0.00152087	0.0148765	down
ENSMUSG00000015599	Ttbk1	tau tubulin kinase 1	0.344	-1.54134	8.79358e-06	0.000200954	down
ENSMUSG00000015647	Lama5	laminin, alpha 5	0.491	-1.02627	0.000407552	0.00512919	down
ENSMUSG00000015837	Sqstm1	sequestosome 1	0.463	-1.11226	5.51062e-09	2.8522e-07	down
ENSMUSG00000015957	Wnt11	wingless-type MMTV integration site family, member 11	0.033	-4.94168	3.69908e-05	0.000685888	down
ENSMUSG00000016028	Celsr1	cadherin, EGF LAG seven-pass G-type receptor 1	0.434	-1.2033	8.83934e-11	6.61089e-09	down
ENSMUSG00000017639	Rab11fip4	RAB11 family interacting protein 4 (class II)	0.49	-1.02931	1.10177e-05	0.00024359	down
ENSMUSG00000017697	Ada	adenosine deaminase	0.419	-1.25516	6.63498e-06	0.000157616	down
ENSMUSG00000017707	Serinc3	serine incorporator 3	0.48	-1.05745	3.72038e-26	1.76222e-23	down
ENSMUSG00000018339	Gpx3	glutathione peroxidase 3	0.424	-1.2393	2.51889e-05	0.000495988	down
ENSMUSG00000018486	Wnt9b	wingless-type MMTV integration site family, member 9B	0.13	-2.93897	1.13902e-12	1.13402e-10	down
ENSMUSG00000018648	Dusp14	dual specificity phosphatase 14	0.204	-2.29202	7.66245e-05	0.00126609	down
ENSMUSG00000018727	Cpsf4l	cleavage and polyadenylation specific factor 4-like	0.494	-1.01599	7.88899e-05	0.00129667	down
ENSMUSG00000019235	Rps6kl1	ribosomal protein S6 kinase-like 1	0.345	-1.53534	0.00292704	0.0249878	down
ENSMUSG00000019326	Aoc3	amine oxidase, copper containing 3	0.024	-5.39802	0.00193233	0.017961	down
ENSMUSG00000019368	Sec14l4	SEC14-like lipid binding 4	0.357	-1.48559	6.42834e-18	1.47767e-15	down
ENSMUSG00000019564	Arid3a	AT rich interactive domain 3A (BRIGHT-like)	0.098	-3.34748	1.54678e-21	5.1442e-19	down
ENSMUSG00000019842	Traf3ip2	TRAF3 interacting protein 2	0.338	-1.56665	8.61127e-06	0.000197365	down
ENSMUSG00000020027	Socs2	suppressor of cytokine signaling 2	0.443	-1.17588	0.0031613	0.026524	down
ENSMUSG00000020085	Aifm2	apoptosis-inducing factor, mitochondrion-associated 2	0.466	-1.10274	3.78502e-17	7.78469e-15	down
ENSMUSG00000020108	Ddit4	DNA-damage-inducible transcript 4	0.178	-2.49264	9.09608e-17	1.75532e-14	down
ENSMUSG00000020212	Mdm1	transformed mouse 3T3 cell double minute 1	0.348	-1.52306	0.000770491	0.00856582	down
ENSMUSG00000020429	Igfbp1	insulin-like growth factor binding protein 1	0.199	-2.32829	1.5978e-06	4.54095e-05	down
ENSMUSG00000020431	Adcy1	adenylate cyclase 1	0.313	-1.6769	0.00637182	0.0448437	down
ENSMUSG00000020553	Pctp	phosphatidylcholine transfer protein	0.443	-1.17582	5.57147e-13	6.00604e-11	down
ENSMUSG00000020593	Lpin1	lipin 1	0.116	-3.1039	3.95871e-50	5.15655e-47	down
ENSMUSG00000020604	Arsg	arylsulfatase G	0.498	-1.00555	2.03273e-06	5.57431e-05	down
ENSMUSG00000020649	Rrm2	ribonucleotide reductase M2	0.429	-1.2215	2.07783e-09	1.18969e-07	down
ENSMUSG00000020682	Mmp28	matrix metallopeptidase 28 (epilysin)	0.174	-2.52506	0.00103794	0.0109244	down
ENSMUSG00000020684	Rasl10b	RAS-like, family 10, member B	0.206	-2.27673	6.94298e-10	4.30658e-08	down
ENSMUSG00000020689	Itgb3	integrin beta 3	0.295	-1.76275	2.13801e-09	1.21968e-07	down
ENSMUSG00000020937	Plcd3	phospholipase C, delta 3	0.335	-1.57568	5.88165e-07	1.84241e-05	down
ENSMUSG00000021091	Serpina3n	serine (or cysteine) peptidase inhibitor, clade A, member 3N	0.433	-1.2087	0.00241114	0.0214872	down
ENSMUSG00000021208	Ifi27l2b	interferon, alpha-inducible protein 27 like 2B	0.452	-1.1465	0.00271514	0.0235439	down
ENSMUSG00000021222	Dcaf4	DDB1 and CUL4 associated factor 4	0.455	-1.13646	0.000761705	0.008496	down
ENSMUSG00000021270	Hsp90aa1	heat shock protein 90, alpha (cytosolic), class A member 1	0.453	-1.14305	3.9189e-12	3.60331e-10	down
ENSMUSG00000021453	Gadd45g	growth arrest and DNA-damage-inducible 45 gamma	0.306	-1.70861	1.62718e-05	0.000339126	down
ENSMUSG00000021591	Glrx	glutaredoxin	0.421	-1.24975	7.7246e-20	2.23598e-17	down
ENSMUSG00000021750	Fam107a	family with sequence similarity 107, member A	0.04	-4.64934	8.51855e-10	5.16098e-08	down
ENSMUSG00000021759	Plpp1	phospholipid phosphatase 1	0.461	-1.11678	1.38332e-12	1.36852e-10	down
ENSMUSG00000021838	Samd4	sterile alpha motif domain containing 4	0.377	-1.40878	3.56119e-06	9.09558e-05	down
ENSMUSG00000021908	Ncoa4-ps	nuclear receptor coactivator 4, pseudogene	0.025	-5.33482	0.00478255	0.036307	down
ENSMUSG00000021943	Gdf10	growth differentiation factor 10	0.431	-1.21297	4.15068e-05	0.00075441	down
ENSMUSG00000021994	Wnt5a	wingless-type MMTV integration site family, member 5A	0.322	-1.63611	4.49747e-05	0.000805232	down
ENSMUSG00000022032	Scara5	scavenger receptor class A, member 5	0.08	-3.64	5.57659e-06	0.000135838	down
ENSMUSG00000022122	Ednrb	endothelin receptor type B	0.411	-1.28297	9.66193e-07	2.89494e-05	down
ENSMUSG00000022139	Mbnl2	muscleblind like splicing factor 2	0.431	-1.21308	1.77357e-13	2.03843e-11	down
ENSMUSG00000022178	Ajuba	ajuba LIM protein	0.382	-1.3894	8.86123e-08	3.48015e-06	down
ENSMUSG00000022270	Retreg1	reticulophagy regulator 1	0.342	-1.54903	3.69574e-17	7.70242e-15	down
ENSMUSG00000022346	Myc	myelocytomatosis oncogene	0.223	-2.16568	1.41786e-12	1.39387e-10	down
ENSMUSG00000022425	Enpp2	ectonucleotide pyrophosphatase/phosphodiesterase 2	0.353	-1.5028	1.42387e-33	1.01166e-30	down
ENSMUSG00000022440	C1qtnf6	C1q and tumor necrosis factor related protein 6	0.359	-1.47735	0.00304622	0.0258078	down
ENSMUSG00000022769	Sdf2l1	stromal cell-derived factor 2-like 1	0.244	-2.03745	0.000229671	0.0031798	down
ENSMUSG00000022797	Tfrc	transferrin receptor	0.222	-2.17077	5.09158e-44	5.30576e-41	down
ENSMUSG00000022849	Hspbap1	Hspb associated protein 1	0.408	-1.29188	0.000581715	0.00683155	down
ENSMUSG00000022863	Btg3	BTG anti-proliferation factor 3	0.419	-1.25477	0.000539526	0.00642295	down
ENSMUSG00000022941	Ripply3	ripply transcriptional repressor 3	0.475	-1.07487	0.00687251	0.0475539	down
ENSMUSG00000022945	Chaf1b	chromatin assembly factor 1, subunit B (p60)	0.438	-1.19029	0.00369271	0.0296612	down
ENSMUSG00000022947	Cbr3	carbonyl reductase 3	0.061	-4.02704	0.000420751	0.00526562	down
ENSMUSG00000023067	Cdkn1a	cyclin-dependent kinase inhibitor 1A (P21)	0.019	-5.69609	2.7691e-10	1.92372e-08	down
ENSMUSG00000023259	Slc26a6	solute carrier family 26, member 6	0.476	-1.0709	0.00524505	0.038874	down
ENSMUSG00000023272	Creld2	cysteine-rich with EGF-like domains 2	0.188	-2.41216	0.000190059	0.00269584	down
ENSMUSG00000023805	Synj2	synaptojanin 2	0.416	-1.26594	2.37166e-05	0.00047075	down
ENSMUSG00000023885	Thbs2	thrombospondin 2	0.474	-1.07626	0.00261548	0.0228778	down
ENSMUSG00000023905	Tnfrsf12a	tumor necrosis factor receptor superfamily, member 12a	0.372	-1.42572	4.53193e-06	0.000113161	down
ENSMUSG00000023963	Cyp39a1	cytochrome P450, family 39, subfamily a, polypeptide 1	0.417	-1.26242	6.13915e-18	1.43225e-15	down
ENSMUSG00000024087	Cyp1b1	cytochrome P450, family 1, subfamily b, polypeptide 1	0.167	-2.5793	0.00184456	0.0173584	down
ENSMUSG00000024145	Pigf	phosphatidylinositol glycan anchor biosynthesis, class F	0.459	-1.12262	0.000898625	0.00970726	down
ENSMUSG00000024197	Plin3	perilipin 3	0.463	-1.11059	1.56921e-06	4.50017e-05	down
ENSMUSG00000024222	Fkbp5	FK506 binding protein 5	0.124	-3.01703	5.22753e-37	4.53953e-34	down
ENSMUSG00000024538	Ppic	peptidylprolyl isomerase C	0.475	-1.07356	0.00171334	0.01636	down
ENSMUSG00000024640	Psat1	phosphoserine aminotransferase 1	0.179	-2.48174	4.36936e-05	0.000788654	down
ENSMUSG00000024807	Syvn1	synovial apoptosis inhibitor 1, synoviolin	0.486	-1.04152	3.39932e-05	0.000639407	down
ENSMUSG00000024843	Chka	choline kinase alpha	0.402	-1.31398	7.30934e-10	4.49812e-08	down
ENSMUSG00000025002	Cyp2c55	cytochrome P450, family 2, subfamily c, polypeptide 55	0.459	-1.12241	0.000495567	0.00603287	down
ENSMUSG00000025235	Bbs4	Bardet-Biedl syndrome 4 (human)	0.481	-1.05614	0.00195071	0.0180424	down
ENSMUSG00000025372	Baiap2	brain-specific angiogenesis inhibitor 1-associated protein 2	0.494	-1.01769	1.1573e-08	5.65305e-07	down
ENSMUSG00000025408	Ddit3	DNA-damage inducible transcript 3	0.471	-1.08558	4.54748e-05	0.000811434	down
ENSMUSG00000025422	Agap2	ArfGAP with GTPase domain, ankyrin repeat and PH domain 2	0.429	-1.22233	0.00421497	0.0329421	down
ENSMUSG00000025509	Pnpla2	patatin-like phospholipase domain containing 2	0.5	-1.00051	3.01302e-11	2.46579e-09	down
ENSMUSG00000025909	Sntg1	syntrophin, gamma 1	0.42	-1.2514	0.000522978	0.00627372	down
ENSMUSG00000026012	Cd28	CD28 antigen	0.068	-3.88001	0.000392763	0.00498723	down
ENSMUSG00000026020	Nop58	NOP58 ribonucleoprotein	0.482	-1.05337	4.86637e-06	0.000120474	down
ENSMUSG00000026072	Il1r1	interleukin 1 receptor, type I	0.455	-1.13504	3.89406e-05	0.000714447	down
ENSMUSG00000026107	Nabp1	nucleic acid binding protein 1	0.444	-1.17114	1.47602e-07	5.48022e-06	down
ENSMUSG00000026121	Sema4c	sema domain, immunoglobulin domain (Ig), transmembrane domain (TM) and short cytoplasmic domain, (semaphorin) 4C	0.439	-1.18662	0.000481885	0.00590617	down
ENSMUSG00000026435	Slc45a3	solute carrier family 45, member 3	0.388	-1.3641	3.54608e-13	3.93112e-11	down
ENSMUSG00000026502	Desi2	desumoylating isopeptidase 2	0.407	-1.29604	3.11318e-16	5.4069e-14	down
ENSMUSG00000026520	Pycr2	pyrroline-5-carboxylate reductase family, member 2	0.473	-1.07897	0.000366999	0.00471369	down
ENSMUSG00000026566	Mpzl1	myelin protein zero-like 1	0.436	-1.19689	3.82291e-05	0.000703839	down
ENSMUSG00000026576	Atp1b1	ATPase, Na+/K+ transporting, beta 1 polypeptide	0.497	-1.00794	4.66936e-11	3.68269e-09	down
ENSMUSG00000026628	Atf3	activating transcription factor 3	0.133	-2.90556	3.52779e-10	2.39752e-08	down
ENSMUSG00000026773	Pfkfb3	6-phosphofructo-2-kinase/fructose-2,6-biphosphatase 3	0.489	-1.03099	6.36617e-06	0.000152155	down
ENSMUSG00000026787	Gad2	glutamic acid decarboxylase 2	0.017	-5.90368	0.00033561	0.00437525	down
ENSMUSG00000026822	Lcn2	lipocalin 2	0.026	-5.23962	2.50539e-09	1.41891e-07	down
ENSMUSG00000026864	Hspa5	heat shock protein 5	0.328	-1.60732	3.55274e-05	0.000665862	down
ENSMUSG00000026956	Uap1l1	UDP-N-acteylglucosamine pyrophosphorylase 1-like 1	0.499	-1.00154	0.0020433	0.0187325	down
ENSMUSG00000027035	Cers6	ceramide synthase 6	0.422	-1.24428	1.53899e-10	1.11888e-08	down
ENSMUSG00000027171	Prrg4	proline rich Gla (G-carboxyglutamic acid) 4 (transmembrane)	0.17	-2.55285	0.000433836	0.00539912	down
ENSMUSG00000027313	Chac1	ChaC, cation transport regulator 1	0.275	-1.8639	7.74584e-06	0.000180171	down
ENSMUSG00000027435	Cd93	CD93 antigen	0.41	-1.28608	1.86061e-10	1.32196e-08	down
ENSMUSG00000027463	Slc52a3	solute carrier protein family 52, member 3	0.218	-2.19747	0.00349994	0.0285679	down
ENSMUSG00000027478	Dnmt3b	DNA methyltransferase 3B	0.339	-1.55946	0.00121432	0.0123575	down
ENSMUSG00000027660	Skil	SKI-like	0.443	-1.17436	1.34261e-09	7.91934e-08	down
ENSMUSG00000027670	Ocstamp	osteoclast stimulatory transmembrane protein	0.345	-1.53334	0.00666234	0.0464285	down
ENSMUSG00000027737	Slc7a11	solute carrier family 7 (cationic amino acid transporter, y+ system), member 11	0.047	-4.42328	0.00354537	0.0288034	down
ENSMUSG00000027865	Gdap2	ganglioside-induced differentiation-associated-protein 2	0.464	-1.10786	3.0152e-16	5.35575e-14	down
ENSMUSG00000027890	Gstm4	glutathione S-transferase, mu 4	0.353	-1.50257	0.000656482	0.00749559	down
ENSMUSG00000027947	Il6ra	interleukin 6 receptor, alpha	0.444	-1.17125	1.23879e-15	2.03827e-13	down
ENSMUSG00000027993	Trim2	tripartite motif-containing 2	0.484	-1.04606	1.54872e-09	9.03285e-08	down
ENSMUSG00000027999	Pla2g12a	phospholipase A2, group XIIA	0.442	-1.1791	1.86048e-12	1.78412e-10	down
ENSMUSG00000028036	Ptgfr	prostaglandin F receptor	0.036	-4.80244	1.78141e-06	4.96349e-05	down
ENSMUSG00000028041	Adam15	a disintegrin and metallopeptidase domain 15 (metargidin)	0.27	-1.88645	9.61636e-13	9.7606e-11	down
ENSMUSG00000028057	Rit1	Ras-like without CAAX 1	0.497	-1.00913	8.98378e-07	2.71092e-05	down
ENSMUSG00000028359	Orm3	orosomucoid 3	0.181	-2.46679	8.92184e-14	1.08106e-11	down
ENSMUSG00000028542	Slc6a9	solute carrier family 6 (neurotransmitter transporter, glycine), member 9	0.391	-1.35553	1.06103e-08	5.19903e-07	down
ENSMUSG00000028654	Mycl	v-myc avian myelocytomatosis viral oncogene lung carcinoma derived	0.37	-1.43597	3.66074e-17	7.70242e-15	down
ENSMUSG00000028680	Plk3	polo like kinase 3	0.365	-1.45564	0.00495116	0.0371182	down
ENSMUSG00000028681	Ptch2	patched 2	0.359	-1.47657	0.000169013	0.00243748	down
ENSMUSG00000028755	Cda	cytidine deaminase	0.399	-1.32454	4.8606e-10	3.16567e-08	down
ENSMUSG00000028862	Map3k6	mitogen-activated protein kinase kinase kinase 6	0.136	-2.88189	2.55689e-14	3.44541e-12	down
ENSMUSG00000028978	Nos3	nitric oxide synthase 3, endothelial cell	0.295	-1.76191	1.34142e-11	1.16487e-09	down
ENSMUSG00000029009	Mthfr	methylenetetrahydrofolate reductase	0.274	-1.86767	5.48566e-09	2.84872e-07	down
ENSMUSG00000029093	Sorcs2	sortilin-related VPS10 domain containing receptor 2	0.047	-4.4228	7.94044e-05	0.00130238	down
ENSMUSG00000029096	Htra3	HtrA serine peptidase 3	0.325	-1.61937	0.00625964	0.0442935	down
ENSMUSG00000029135	Fosl2	fos-like antigen 2	0.338	-1.56541	5.37673e-08	2.16607e-06	down
ENSMUSG00000029161	Cgref1	cell growth regulator with EF hand domain 1	0.346	-1.53127	0.000506092	0.00611811	down
ENSMUSG00000029188	Slc34a2	solute carrier family 34 (sodium phosphate), member 2	0.067	-3.89542	2.81508e-51	4.00024e-48	down
ENSMUSG00000029272	Sult1e1	sulfotransferase family 1E, member 1	0.039	-4.68839	1.84254e-15	2.96915e-13	down
ENSMUSG00000029273	Sult1d1	sulfotransferase family 1D, member 1	0.371	-1.42858	3.63098e-25	1.45528e-22	down
ENSMUSG00000029314	Gpat3	glycerol-3-phosphate acyltransferase 3	0.417	-1.2624	3.85326e-07	1.27878e-05	down
ENSMUSG00000029463	Fam216a	family with sequence similarity 216, member A	0.465	-1.10424	0.000404489	0.00511121	down
ENSMUSG00000029695	Aass	aminoadipate-semialdehyde synthase	0.388	-1.36601	6.41925e-13	6.73418e-11	down
ENSMUSG00000029752	Asns	asparagine synthetase	0.107	-3.229	0.000112704	0.00173735	down
ENSMUSG00000029833	Trim24	tripartite motif-containing 24	0.496	-1.01119	1.79651e-09	1.03621e-07	down
ENSMUSG00000030107	Usp18	ubiquitin specific peptidase 18	0.473	-1.0805	0.00486798	0.0366705	down
ENSMUSG00000030137	Tuba8	tubulin, alpha 8	0.471	-1.08539	0.00506662	0.0377845	down
ENSMUSG00000030278	Cidec	cell death-inducing DFFA-like effector c	0.136	-2.88208	0.000502669	0.00609559	down
ENSMUSG00000030413	Pglyrp1	peptidoglycan recognition protein 1	0.018	-5.77903	0.000596814	0.00695142	down
ENSMUSG00000030470	Csrp3	cysteine and glycine-rich protein 3	0.481	-1.05667	7.27524e-09	3.67479e-07	down
ENSMUSG00000030483	Cyp2b10	cytochrome P450, family 2, subfamily b, polypeptide 10	0.075	-3.74386	4.49211e-77	3.51081e-73	down
ENSMUSG00000030643	Rab30	RAB30, member RAS oncogene family	0.39	-1.35839	0.00691265	0.047726	down
ENSMUSG00000030711	Sult1a1	sulfotransferase family 1A, phenol-preferring, member 1	0.401	-1.31925	2.88281e-10	1.99386e-08	down
ENSMUSG00000030717	Nupr1	nuclear protein transcription regulator 1	0.273	-1.87443	0.00167205	0.0160836	down
ENSMUSG00000030786	Itgam	integrin alpha M	0.347	-1.52718	9.68376e-05	0.00152896	down
ENSMUSG00000030787	Lyve1	lymphatic vessel endothelial hyaluronan receptor 1	0.32	-1.64452	9.68722e-26	4.20614e-23	down
ENSMUSG00000030827	Fgf21	fibroblast growth factor 21	0.13	-2.94403	0.000805847	0.0089019	down
ENSMUSG00000030847	Bag3	BCL2-associated athanogene 3	0.45	-1.15079	9.02117e-11	6.71476e-09	down
ENSMUSG00000030852	Tacc2	transforming, acidic coiled-coil containing protein 2	0.45	-1.15149	6.8024e-11	5.18674e-09	down
ENSMUSG00000031150	Ccdc120	coiled-coil domain containing 120	0.126	-2.99139	2.14113e-07	7.58913e-06	down
ENSMUSG00000031434	Morc4	microrchidia 4	0.358	-1.48355	1.15083e-05	0.000251942	down
ENSMUSG00000031502	Col4a1	collagen, type IV, alpha 1	0.424	-1.23756	8.09733e-14	1.00452e-11	down
ENSMUSG00000031503	Col4a2	collagen, type IV, alpha 2	0.376	-1.41168	5.04563e-18	1.19497e-15	down
ENSMUSG00000031530	Dusp4	dual specificity phosphatase 4	0.361	-1.47131	1.64044e-06	4.62013e-05	down
ENSMUSG00000031586	Rbpms	RNA binding protein gene with multiple splicing	0.451	-1.14871	3.01799e-08	1.31404e-06	down
ENSMUSG00000031636	Pdlim3	PDZ and LIM domain 3	0.08	-3.64705	0.00269056	0.0233775	down
ENSMUSG00000031722	Hp	haptoglobin	0.48	-1.05861	5.88016e-07	1.84241e-05	down
ENSMUSG00000031762	Mt2	metallothionein 2	0.268	-1.89945	1.83688e-17	4.10176e-15	down
ENSMUSG00000031765	Mt1	metallothionein 1	0.196	-2.34896	8.44336e-31	4.88808e-28	down
ENSMUSG00000031845	Bco1	beta-carotene oxygenase 1	0.275	-1.86328	1.15649e-05	0.000252827	down
ENSMUSG00000031906	Smpd3	sphingomyelin phosphodiesterase 3, neutral	0.494	-1.01599	0.00163179	0.0157447	down
ENSMUSG00000031963	Bmper	BMP-binding endothelial regulator	0.314	-1.67345	0.00485326	0.0366126	down
ENSMUSG00000031980	Agt	angiotensinogen (serpin peptidase inhibitor, clade A, member 8)	0.483	-1.05046	3.04501e-08	1.32213e-06	down
ENSMUSG00000032080	Apoa4	apolipoprotein A-IV	0.337	-1.57085	0.00349372	0.0285321	down
ENSMUSG00000032085	Tagln	transgelin	0.163	-2.62093	0.00291563	0.0249176	down
ENSMUSG00000032098	Treh	trehalase (brush-border membrane glycoprotein)	0.355	-1.49343	4.47955e-05	0.000803902	down
ENSMUSG00000032115	Hyou1	hypoxia up-regulated 1	0.368	-1.44296	0.00109551	0.0114083	down
ENSMUSG00000032271	Nnmt	nicotinamide N-methyltransferase	0.386	-1.37351	4.9944e-09	2.63741e-07	down
ENSMUSG00000032300	1700017B05Rik	RIKEN cDNA 1700017B05 gene	0.233	-2.10082	9.39468e-21	2.9969e-18	down
ENSMUSG00000032311	Nrg4	neuregulin 4	0.434	-1.20393	5.73569e-07	1.8112e-05	down
ENSMUSG00000032420	Nt5e	5' nucleotidase, ecto	0.239	-2.06757	7.62617e-27	3.72515e-24	down
ENSMUSG00000032575	Manf	mesencephalic astrocyte-derived neurotrophic factor	0.301	-1.73158	0.000567501	0.00669985	down
ENSMUSG00000032578	Cish	cytokine inducible SH2-containing protein	0.423	-1.2419	7.98515e-05	0.00130834	down
ENSMUSG00000032802	Srxn1	sulfiredoxin 1 homolog (S. cerevisiae)	0.268	-1.89862	2.99884e-05	0.000579417	down
ENSMUSG00000033082	Clec1a	C-type lectin domain family 1, member a	0.419	-1.25464	0.0026999	0.0234326	down
ENSMUSG00000033287	Kctd17	potassium channel tetramerisation domain containing 17	0.356	-1.48914	5.10696e-10	3.29863e-08	down
ENSMUSG00000033967	Rnf225	ring finger protein 225	0.153	-2.70613	0.0061368	0.0437212	down
ENSMUSG00000033998	Kcnk1	potassium channel, subfamily K, member 1	0.165	-2.59522	0.00173383	0.0164951	down
ENSMUSG00000034634	Ly6d	lymphocyte antigen 6 complex, locus D	0.29	-1.78453	0.00047243	0.00581461	down
ENSMUSG00000034640	Tiparp	TCDD-inducible poly(ADP-ribose) polymerase	0.456	-1.13211	3.94674e-05	0.000721538	down
ENSMUSG00000034684	Sema3f	sema domain, immunoglobulin domain (Ig), short basic domain, secreted, (semaphorin) 3F	0.337	-1.56729	1.82756e-15	2.96915e-13	down
ENSMUSG00000034785	Dio1	deiodinase, iodothyronine, type I	0.469	-1.09135	0.00431259	0.033421	down
ENSMUSG00000035049	Rrp12	ribosomal RNA processing 12 homolog (S. cerevisiae)	0.46	-1.11894	7.3553e-10	4.50865e-08	down
ENSMUSG00000035239	Neu3	neuraminidase 3	0.415	-1.27053	0.000533762	0.00636888	down
ENSMUSG00000035372	1810055G02Rik	RIKEN cDNA 1810055G02 gene	0.436	-1.19844	4.68848e-11	3.68269e-09	down
ENSMUSG00000035498	Cdcp1	CUB domain containing protein 1	0.322	-1.63619	3.26897e-08	1.39993e-06	down
ENSMUSG00000035686	Thrsp	thyroid hormone responsive	0.402	-1.31366	2.92127e-10	2.01156e-08	down
ENSMUSG00000036216	Leap2	liver-expressed antimicrobial peptide 2	0.411	-1.28433	1.06758e-09	6.39362e-08	down
ENSMUSG00000036381	P2ry14	purinergic receptor P2Y, G-protein coupled, 14	0.336	-1.57286	0.00680698	0.0472259	down
ENSMUSG00000036672	Cenpt	centromere protein T	0.275	-1.86452	0.00275576	0.0238117	down
ENSMUSG00000036752	Tubb4b	tubulin, beta 4B class IVB	0.433	-1.20899	6.20225e-17	1.22718e-14	down
ENSMUSG00000036957	Lrfn3	leucine rich repeat and fibronectin type III domain containing 3	0.283	-1.81951	1.36856e-17	3.10029e-15	down
ENSMUSG00000037035	Inhbb	inhibin beta-B	0.201	-2.31167	1.2524e-13	1.4719e-11	down
ENSMUSG00000037085	Trmt12	tRNA methyltranferase 12	0.491	-1.02713	0.000274858	0.00370328	down
ENSMUSG00000037095	Lrg1	leucine-rich alpha-2-glycoprotein 1	0.45	-1.1525	0.00556394	0.0405643	down
ENSMUSG00000037111	Setd7	SET domain containing (lysine methyltransferase) 7	0.435	-1.20067	5.53042e-07	1.75347e-05	down
ENSMUSG00000037139	Myom3	myomesin family, member 3	0.078	-3.68705	2.47487e-24	9.43531e-22	down
ENSMUSG00000037443	Cep85	centrosomal protein 85	0.17	-2.55351	1.76942e-71	9.21925e-68	down
ENSMUSG00000037455	Slc18b1	solute carrier family 18, subfamily B, member 1	0.492	-1.02272	0.00176226	0.0167075	down
ENSMUSG00000037465	Klf10	Kruppel-like factor 10	0.324	-1.62547	9.96661e-31	5.56386e-28	down
ENSMUSG00000037887	Dusp8	dual specificity phosphatase 8	0.041	-4.60757	3.876e-17	7.86828e-15	down
ENSMUSG00000038085	Cnbd2	cyclic nucleotide binding domain containing 2	0.231	-2.11693	1.32015e-42	1.28971e-39	down
ENSMUSG00000038156	Spon1	spondin 1, (f-spondin) extracellular matrix protein	0.222	-2.1724	0.000275698	0.00370864	down
ENSMUSG00000038253	Hoxa5	homeobox A5	0.128	-2.96495	1.12626e-05	0.000247603	down
ENSMUSG00000038296	Galnt18	polypeptide N-acetylgalactosaminyltransferase 18	0.372	-1.42492	2.58269e-05	0.000506524	down
ENSMUSG00000038301	Snx10	sorting nexin 10	0.362	-1.46459	8.50841e-14	1.03902e-11	down
ENSMUSG00000038508	Gdf15	growth differentiation factor 15	0.176	-2.50256	8.78918e-05	0.00141051	down
ENSMUSG00000038599	Capn8	calpain 8	0.28	-1.83844	0.000647784	0.00741796	down
ENSMUSG00000038729	Pakap	paralemmin A kinase anchor protein	0.47	-1.08875	0.000596115	0.00694845	down
ENSMUSG00000039089	L3mbtl3	L3MBTL3 histone methyl-lysine binding protein	0.382	-1.38702	6.91602e-09	3.53282e-07	down
ENSMUSG00000039164	Naif1	nuclear apoptosis inducing factor 1	0.478	-1.0638	0.000136662	0.00205586	down
ENSMUSG00000039286	Fndc3b	fibronectin type III domain containing 3B	0.402	-1.3133	3.09181e-16	5.4069e-14	down
ENSMUSG00000039552	Rsph4a	radial spoke head 4 homolog A (Chlamydomonas)	0.099	-3.33543	0.000426985	0.0053351	down
ENSMUSG00000039903	Eva1c	eva-1 homolog C (C. elegans)	0.144	-2.79172	0.00655712	0.0459204	down
ENSMUSG00000039943	Plcb4	phospholipase C, beta 4	0.389	-1.36291	1.5024e-05	0.00031607	down
ENSMUSG00000039956	Mrap	melanocortin 2 receptor accessory protein	0.334	-1.58093	0.00176949	0.016763	down
ENSMUSG00000039982	Dtx4	deltex 4, E3 ubiquitin ligase	0.481	-1.0564	9.93498e-06	0.000223123	down
ENSMUSG00000040152	Thbs1	thrombospondin 1	0.159	-2.65158	2.0471e-05	0.000413949	down
ENSMUSG00000040170	Fmo2	flavin containing monooxygenase 2	0.444	-1.16978	4.84629e-05	0.000857898	down
ENSMUSG00000040441	Slc26a10	solute carrier family 26, member 10	0.464	-1.10638	0.000588599	0.00687622	down
ENSMUSG00000040562	Gstm2	glutathione S-transferase, mu 2	0.291	-1.78283	2.3309e-11	1.94836e-09	down
ENSMUSG00000040957	Cables1	CDK5 and Abl enzyme substrate 1	0.398	-1.32989	0.000188118	0.00267559	down
ENSMUSG00000040998	Npnt	nephronectin	0.078	-3.68815	1.34203e-07	5.03052e-06	down
ENSMUSG00000041037	Irgq	immunity-related GTPase family, Q	0.419	-1.25608	4.34591e-15	6.34868e-13	down
ENSMUSG00000041046	Ramp3	receptor (calcitonin) activity modifying protein 3	0.186	-2.42985	0.00114386	0.0118095	down
ENSMUSG00000041263	Rusc1	RUN and SH3 domain containing 1	0.456	-1.13153	5.45082e-06	0.000133128	down
ENSMUSG00000041471	Shld2	shieldin complex subunit 2	0.391	-1.35598	3.9453e-11	3.14638e-09	down
ENSMUSG00000041550	Serpina5	serine (or cysteine) peptidase inhibitor, clade A, member 5	0.024	-5.35557	0.000246409	0.00337269	down
ENSMUSG00000041729	Coro2b	coronin, actin binding protein, 2B	0.147	-2.76654	1.41225e-31	8.82995e-29	down
ENSMUSG00000041782	Lad1	ladinin	0.425	-1.23483	3.01925e-07	1.03723e-05	down
ENSMUSG00000041794	Myrip	myosin VIIA and Rab interacting protein	0.04	-4.65648	0.00371768	0.0297711	down
ENSMUSG00000041895	Wipi1	WD repeat domain, phosphoinositide interacting 1	0.482	-1.0539	1.50025e-10	1.09581e-08	down
ENSMUSG00000041920	Slc16a6	solute carrier family 16 (monocarboxylic acid transporters), member 6	0.307	-1.70175	6.17499e-13	6.56607e-11	down
ENSMUSG00000042041	2010003K11Rik	RIKEN cDNA 2010003K11 gene	0.437	-1.19508	2.518e-08	1.11498e-06	down
ENSMUSG00000042115	Klhdc8a	kelch domain containing 8A	0.258	-1.95532	2.78934e-11	2.29475e-09	down
ENSMUSG00000042246	Tmc7	transmembrane channel-like gene family 7	0.388	-1.36449	2.84234e-05	0.000551909	down
ENSMUSG00000042254	Cilp	cartilage intermediate layer protein, nucleotide pyrophosphohydrolase	0.067	-3.89225	0.00308694	0.0260259	down
ENSMUSG00000042265	Trem1	triggering receptor expressed on myeloid cells 1	0.027	-5.19394	0.00440544	0.0339721	down
ENSMUSG00000042349	Ikbke	inhibitor of kappaB kinase epsilon	0.485	-1.04268	1.26869e-07	4.77888e-06	down
ENSMUSG00000042363	Lgalsl	lectin, galactoside binding-like	0.442	-1.17871	1.12866e-06	3.32871e-05	down
ENSMUSG00000042510	AA986860	expressed sequence AA986860	0.233	-2.10408	2.3162e-05	0.000461204	down
ENSMUSG00000042540	Acot5	acyl-CoA thioesterase 5	0.03	-5.08301	0.00140566	0.0140037	down
ENSMUSG00000042978	Sbk1	SH3-binding kinase 1	0.371	-1.43124	9.43883e-12	8.43076e-10	down
ENSMUSG00000043079	Synpo	synaptopodin	0.22	-2.18331	0.000328023	0.00431593	down
ENSMUSG00000043091	Tuba1c	tubulin, alpha 1C	0.326	-1.6186	1.91363e-22	6.5026e-20	down
ENSMUSG00000043421	Hilpda	hypoxia inducible lipid droplet associated	0.382	-1.38998	0.000697436	0.0078883	down
ENSMUSG00000043487	Acot6	acyl-CoA thioesterase 6	0.346	-1.53154	3.81514e-05	0.000703237	down
ENSMUSG00000043613	Mmp3	matrix metallopeptidase 3	0.011	-6.56585	0.000113301	0.00174313	down
ENSMUSG00000043614	Vps37d	vacuolar protein sorting 37D	0.257	-1.95804	0.00362756	0.0292733	down
ENSMUSG00000044026	Slc35g1	solute carrier family 35, member G1	0.338	-1.56498	1.04908e-25	4.43195e-23	down
ENSMUSG00000044258	Ctla2a	cytotoxic T lymphocyte-associated protein 2 alpha	0.295	-1.76274	2.80816e-06	7.3772e-05	down
ENSMUSG00000044313	Mab21l3	mab-21-like 3	0.016	-5.97592	0.000121944	0.00186143	down
ENSMUSG00000044337	Ackr3	atypical chemokine receptor 3	0.121	-3.04915	8.69682e-05	0.00140112	down
ENSMUSG00000044367	Slc16a13	solute carrier family 16 (monocarboxylic acid transporters), member 13	0.281	-1.82898	1.16619e-07	4.4352e-06	down
ENSMUSG00000044468	Tent5c	terminal nucleotidyltransferase 5C	0.387	-1.37064	1.12808e-05	0.000247656	down
ENSMUSG00000044715	Gskip	GSK3B interacting protein	0.372	-1.42575	3.99969e-10	2.67176e-08	down
ENSMUSG00000045268	Zfp691	zinc finger protein 691	0.445	-1.16769	2.24834e-06	6.12262e-05	down
ENSMUSG00000045314	Sowahb	sosondowah ankyrin repeat domain family member B	0.37	-1.43405	2.52767e-09	1.42635e-07	down
ENSMUSG00000045775	Slc16a5	solute carrier family 16 (monocarboxylic acid transporters), member 5	0.23	-2.12282	0.000496316	0.00603728	down
ENSMUSG00000046607	Hrk	harakiri, BCL2 interacting protein (contains only BH3 domain)	0.268	-1.89732	0.00488561	0.0367503	down
ENSMUSG00000046667	Rbm12b1	RNA binding motif protein 12 B1	0.447	-1.16084	5.31958e-05	0.000921845	down
ENSMUSG00000046794	Ppp1r3b	protein phosphatase 1, regulatory subunit 3B	0.422	-1.24358	1.94912e-11	1.64684e-09	down
ENSMUSG00000046826	Fam187b	family with sequence similarity 187, member B	0.33	-1.5978	1.94751e-07	6.93428e-06	down
ENSMUSG00000046962	Zbtb21	zinc finger and BTB domain containing 21	0.393	-1.34743	3.60319e-08	1.51959e-06	down
ENSMUSG00000047109	Cldn14	claudin 14	0.372	-1.42848	1.91553e-08	8.83237e-07	down
ENSMUSG00000047222	Rnase2a	ribonuclease, RNase A family, 2A (liver, eosinophil-derived neurotoxin)	0.148	-2.76104	0.00676166	0.0469531	down
ENSMUSG00000047767	Atg16l2	autophagy related 16-like 2 (S. cerevisiae)	0.301	-1.73264	6.93336e-10	4.30658e-08	down
ENSMUSG00000048096	Lmod1	leiomodin 1 (smooth muscle)	0.145	-2.78724	0.00685228	0.0474769	down
ENSMUSG00000048191	Muc6	mucin 6, gastric	0.219	-2.18877	0.00544542	0.0399988	down
ENSMUSG00000048440	Cyp4f16	cytochrome P450, family 4, subfamily f, polypeptide 16	0.359	-1.47605	0.00051429	0.00619803	down
ENSMUSG00000048856	Slc25a47	solute carrier family 25, member 47	0.355	-1.49322	3.53462e-38	3.24998e-35	down
ENSMUSG00000049047	Armcx3	armadillo repeat containing, X-linked 3	0.477	-1.06865	3.24033e-06	8.34424e-05	down
ENSMUSG00000049303	Syt12	synaptotagmin XII	0.098	-3.3465	2.74546e-20	8.25275e-18	down
ENSMUSG00000049404	Rarres1	retinoic acid receptor responder (tazarotene induced) 1	0.157	-2.6701	4.33521e-44	4.84026e-41	down
ENSMUSG00000049562	Ap5b1	adaptor-related protein complex 5, beta 1 subunit	0.499	-1.0038	0.00236493	0.0211598	down
ENSMUSG00000049580	Tsku	tsukushi, small leucine rich proteoglycan	0.33	-1.59986	7.90214e-13	8.12621e-11	down
ENSMUSG00000049804	Armcx4	armadillo repeat containing, X-linked 4	0.309	-1.69343	0.000405366	0.00511403	down
ENSMUSG00000049892	Rasd1	RAS, dexamethasone-induced 1	0.192	-2.38291	9.27739e-05	0.00148032	down
ENSMUSG00000049932	H2ax	H2A.X variant histone	0.405	-1.30483	4.72558e-09	2.52101e-07	down
ENSMUSG00000049950	Rpp38	ribonuclease P/MRP 38 subunit	0.257	-1.95764	2.40959e-05	0.000477367	down
ENSMUSG00000050666	Vstm4	V-set and transmembrane domain containing 4	0.472	-1.08282	0.00578536	0.041905	down
ENSMUSG00000050777	Tmem37	transmembrane protein 37	0.409	-1.28997	2.52011e-15	3.97898e-13	down
ENSMUSG00000050860	Phospho1	phosphatase, orphan 1	0.169	-2.56456	0.000911653	0.00982085	down
ENSMUSG00000051439	Cd14	CD14 antigen	0.27	-1.88644	1.41777e-11	1.22437e-09	down
ENSMUSG00000051452	Gm11437	predicted gene 11437	0.433	-1.20922	7.80862e-07	2.37464e-05	down
ENSMUSG00000051483	Cbr1	carbonyl reductase 1	0.457	-1.13044	2.62054e-16	4.70823e-14	down
ENSMUSG00000051499	Zfp786	zinc finger protein 786	0.094	-3.40409	0.000733811	0.00825195	down
ENSMUSG00000052137	Rbm12b2	RNA binding motif protein 12 B2	0.449	-1.1567	0.000503581	0.00609719	down
ENSMUSG00000052415	Tchh	trichohyalin	0.218	-2.19782	0.00732689	0.0497942	down
ENSMUSG00000052934	Fbxo31	F-box protein 31	0.41	-1.28638	6.15112e-14	7.75388e-12	down
ENSMUSG00000053062	Jam2	junction adhesion molecule 2	0.422	-1.24304	3.59905e-15	5.4093e-13	down
ENSMUSG00000053175	Bcl3	B cell leukemia/lymphoma 3	0.492	-1.02306	5.36873e-09	2.80664e-07	down
ENSMUSG00000053604	Rpia	ribose 5-phosphate isomerase A	0.35	-1.51259	4.67267e-06	0.000116119	down
ENSMUSG00000054321	Taf4b	TATA-box binding protein associated factor 4b	0.407	-1.29712	0.00033034	0.00433911	down
ENSMUSG00000054484	Tmem62	transmembrane protein 62	0.456	-1.13187	2.01011e-10	1.41532e-08	down
ENSMUSG00000054641	Mmrn1	multimerin 1	0.082	-3.61398	0.000414325	0.00519769	down
ENSMUSG00000054675	Tmem119	transmembrane protein 119	0.198	-2.33349	0.000954582	0.0102059	down
ENSMUSG00000055116	Arntl	aryl hydrocarbon receptor nuclear translocator-like	0.341	-1.55217	0.000792738	0.00878815	down
ENSMUSG00000056091	St3gal5	ST3 beta-galactoside alpha-2,3-sialyltransferase 5	0.157	-2.67489	1.27952e-51	2.00002e-48	down
ENSMUSG00000056313	Tcim	transcriptional and immune response regulator	0.467	-1.09854	1.88428e-08	8.7535e-07	down
ENSMUSG00000056608	Chd9	chromodomain helicase DNA binding protein 9	0.08	-3.65233	2.96591e-15	4.59011e-13	down
ENSMUSG00000056966	Gjc3	gap junction protein, gamma 3	0.271	-1.88232	7.8299e-05	0.00128831	down
ENSMUSG00000057110	Cntrl	centriolin	0.427	-1.22858	7.28798e-09	3.67479e-07	down
ENSMUSG00000057465	Saa2	serum amyloid A 2	0.19	-2.39544	0.00643394	0.0451995	down
ENSMUSG00000057561	Eif1a	eukaryotic translation initiation factor 1A	0.378	-1.40524	2.56576e-11	2.13327e-09	down
ENSMUSG00000057604	Lmcd1	LIM and cysteine-rich domains 1	0.357	-1.48753	0.00720809	0.0491792	down
ENSMUSG00000057614	Gnai1	guanine nucleotide binding protein (G protein), alpha inhibiting 1	0.368	-1.441	0.00157443	0.015289	down
ENSMUSG00000057691	Zfp746	zinc finger protein 746	0.413	-1.27491	9.76785e-15	1.37551e-12	down
ENSMUSG00000057897	Camk2b	calcium/calmodulin-dependent protein kinase II, beta	0.24	-2.06022	3.69659e-07	1.23729e-05	down
ENSMUSG00000057913	Gm10032	predicted gene 10032	0.079	-3.66065	6.62588e-09	3.39571e-07	down
ENSMUSG00000058135	Gstm1	glutathione S-transferase, mu 1	0.38	-1.39727	0.000821456	0.00902332	down
ENSMUSG00000058672	Tubb2a	tubulin, beta 2A class IIA	0.188	-2.41296	4.36098e-07	1.42477e-05	down
ENSMUSG00000058806	Col13a1	collagen, type XIII, alpha 1	0.4	-1.32032	2.75209e-09	1.54186e-07	down
ENSMUSG00000058835	Abi1	abl-interactor 1	0.319	-1.64873	6.81338e-23	2.42045e-20	down
ENSMUSG00000059325	Hopx	HOP homeobox	0.245	-2.02905	3.03291e-69	1.18519e-65	down
ENSMUSG00000059430	Actg2	actin, gamma 2, smooth muscle, enteric	0.062	-4.00662	0.00490436	0.0368381	down
ENSMUSG00000059970	Hspa2	heat shock protein 2	0.384	-1.38195	1.06674e-05	0.000237186	down
ENSMUSG00000060240	Cend1	cell cycle exit and neuronal differentiation 1	0.045	-4.47389	6.22135e-06	0.00014915	down
ENSMUSG00000060317	Acnat2	acyl-coenzyme A amino acid N-acyltransferase 2	0.22	-2.1823	2.78271e-19	7.76723e-17	down
ENSMUSG00000060519	Tor3a	torsin family 3, member A	0.456	-1.1325	0.000144868	0.00215455	down
ENSMUSG00000060613	Cyp2c70	cytochrome P450, family 2, subfamily c, polypeptide 70	0.402	-1.3133	4.04173e-10	2.67696e-08	down
ENSMUSG00000060950	Trmt61a	tRNA methyltransferase 61A	0.415	-1.27034	1.57108e-07	5.72437e-06	down
ENSMUSG00000061411	Nol4l	nucleolar protein 4-like	0.399	-1.32447	0.00226156	0.0203749	down
ENSMUSG00000061540	Orm2	orosomucoid 2	0.268	-1.89709	7.09772e-09	3.61383e-07	down
ENSMUSG00000061666	Gdpd1	glycerophosphodiester phosphodiesterase domain containing 1	0.26	-1.94512	8.49086e-05	0.00137392	down
ENSMUSG00000062515	Fabp4	fatty acid binding protein 4, adipocyte	0.327	-1.61111	1.09351e-12	1.09568e-10	down
ENSMUSG00000062825	Actg1	actin, gamma, cytoplasmic 1	0.285	-1.81014	2.2967e-32	1.56085e-29	down
ENSMUSG00000063415	Cyp26b1	cytochrome P450, family 26, subfamily b, polypeptide 1	0.241	-2.05349	4.87107e-06	0.000120474	down
ENSMUSG00000063919	Srrm4	serine/arginine repetitive matrix 4	0.241	-2.0524	6.74127e-10	4.21707e-08	down
ENSMUSG00000064246	Chil1	chitinase-like 1	0.063	-3.99972	3.60701e-05	0.000672805	down
ENSMUSG00000066170	E230001N04Rik	RIKEN cDNA E230001N04 gene	0.069	-3.86352	0.000930782	0.00998563	down
ENSMUSG00000066235	Pomgnt2	protein O-linked mannose beta 1,4-N-acetylglucosaminyltransferase 2	0.488	-1.0364	0.00062763	0.00724298	down
ENSMUSG00000066361	Serpina3c	serine (or cysteine) peptidase inhibitor, clade A, member 3C	0.135	-2.89388	0.00131455	0.0132481	down
ENSMUSG00000066687	Zbtb16	zinc finger and BTB domain containing 16	0.114	-3.12678	3.23212e-17	6.92072e-15	down
ENSMUSG00000069733	Ube2u	ubiquitin-conjugating enzyme E2U (putative)	0.308	-1.69911	0.000260403	0.0035456	down
ENSMUSG00000070720	Tmem200b	transmembrane protein 200B	0.385	-1.37741	0.00200471	0.0184328	down
ENSMUSG00000071637	Cebpd	CCAAT/enhancer binding protein (C/EBP), delta	0.424	-1.23817	0.000146435	0.00216754	down
ENSMUSG00000071719	Tmem28	transmembrane protein 28	0.494	-1.01815	0.000189853	0.00269536	down
ENSMUSG00000071723	Gspt2	G1 to S phase transition 2	0.097	-3.36868	0.00409464	0.032276	down
ENSMUSG00000072082	Ccnf	cyclin F	0.242	-2.04835	1.92745e-12	1.83707e-10	down
ENSMUSG00000072849	Serpina1e	serine (or cysteine) peptidase inhibitor, clade A, member 1E	0.448	-1.15969	2.31771e-07	8.15949e-06	down
ENSMUSG00000073600	Prob1	proline rich basic protein 1	0.358	-1.48385	2.98897e-08	1.30504e-06	down
ENSMUSG00000073771	Btbd19	BTB (POZ) domain containing 19	0.258	-1.95388	0.000405039	0.00511402	down
ENSMUSG00000074115	Saa1	serum amyloid A 1	0.179	-2.47956	0.00063188	0.00727849	down
ENSMUSG00000074183	Gsta1	glutathione S-transferase, alpha 1 (Ya)	0.136	-2.87839	0.00322053	0.0268337	down
ENSMUSG00000074521	Gm14327	predicted gene 14327	0.464	-1.10817	2.35836e-07	8.28395e-06	down
ENSMUSG00000074743	Thbd	thrombomodulin	0.107	-3.2247	2.48612e-25	1.02265e-22	down
ENSMUSG00000075602	Ly6a	lymphocyte antigen 6 complex, locus A	0.373	-1.42096	0.000141745	0.00211818	down
ENSMUSG00000078202	Nrarp	Notch-regulated ankyrin repeat protein	0.459	-1.12465	0.00318883	0.0266626	down
ENSMUSG00000078588	Ccdc24	coiled-coil domain containing 24	0.093	-3.42727	0.0040757	0.0321754	down
ENSMUSG00000078607	1810010H24Rik	RIKEN cDNA 1810010H24 gene	0.417	-1.26271	0.00208484	0.0190416	down
ENSMUSG00000078650	G6pc	glucose-6-phosphatase, catalytic	0.463	-1.11233	0.00531635	0.0392351	down
ENSMUSG00000078689	Mup6	major urinary protein 6	0.31	-1.68964	0.00184801	0.0173804	down
ENSMUSG00000078817	Nlrp12	NLR family, pyrin domain containing 12	0.203	-2.30208	1.19771e-20	3.74427e-18	down
ENSMUSG00000078867	Gm14418	predicted gene 14418	0.445	-1.16957	0.00418013	0.0327025	down
ENSMUSG00000078879	Zfp973	zinc finger protein 973	0.381	-1.39164	0.000733027	0.00824906	down
ENSMUSG00000079012	Serpina3m	serine (or cysteine) peptidase inhibitor, clade A, member 3M	0.363	-1.46304	0.000743854	0.00832892	down
ENSMUSG00000079018	Ly6c1	lymphocyte antigen 6 complex, locus C1	0.113	-3.14709	0.00247356	0.0219434	down
ENSMUSG00000079108	Srp54c	signal recognition particle 54C	0.453	-1.14153	4.38823e-05	0.000791147	down
ENSMUSG00000079243	Xirp1	xin actin-binding repeat containing 1	0.393	-1.34769	0.000798683	0.00883526	down
ENSMUSG00000079362	Gm43302	predicted gene 43302	0.006	-7.30742	4.18684e-07	1.37778e-05	down
ENSMUSG00000079534	Gm5640	predicted gene 5640	0.131	-2.93169	0.00317332	0.0265964	down
ENSMUSG00000080875	Gm7332	predicted gene 7332	0.008	-6.92997	1.60132e-06	4.5427e-05	down
ENSMUSG00000083650	Gm13357	predicted gene 13357	0.381	-1.39072	0.00206494	0.0188865	down
ENSMUSG00000084817	Gm5526	predicted pseudogene 5526	0.103	-3.2853	0.000766595	0.00853098	down
ENSMUSG00000085651	Gm11695	predicted gene 11695	0.12	-3.06181	2.83772e-07	9.77015e-06	down
ENSMUSG00000086443	4933421A08Rik	RIKEN cDNA 4933421A08 gene	0.12	-3.05721	6.48522e-06	0.000154764	down
ENSMUSG00000086765	Gm11827	predicted gene 11827	0.061	-4.03793	1.51215e-08	7.1843e-07	down
ENSMUSG00000086968	4933431E20Rik	RIKEN cDNA 4933431E20 gene	0.416	-1.26608	0.000291714	0.00388728	down
ENSMUSG00000087611	4930458D05Rik	RIKEN cDNA 4930458D05 gene	0.184	-2.44596	0.000267607	0.00363105	down
ENSMUSG00000089712	Gm15889	predicted gene 15889	0.178	-2.49071	2.2297e-17	4.90879e-15	down
ENSMUSG00000089945	Pakap	paralemmin A kinase anchor protein	0.455	-1.13738	0.000975303	0.0103919	down
ENSMUSG00000090038	Gm16573	predicted gene 16573	0.343	-1.54534	5.84675e-14	7.43012e-12	down
ENSMUSG00000090213	Tmem189	transmembrane protein 189	0.464	-1.10634	1.49745e-07	5.54054e-06	down
ENSMUSG00000090264	Eif4ebp3	eukaryotic translation initiation factor 4E binding protein 3	0.125	-3.0057	4.945e-60	1.28825e-56	down
ENSMUSG00000090877	Hspa1b	heat shock protein 1B	0.314	-1.67113	6.74035e-10	4.21707e-08	down
ENSMUSG00000092283	Gm20412	predicted gene 20412	0.465	-1.10433	0.00100246	0.0105952	down
ENSMUSG00000092360	Gm20441	predicted gene 20441	0.179	-2.4856	1.63409e-10	1.17707e-08	down
ENSMUSG00000094814	Gm21973	predicted gene 21973	0.356	-1.48852	2.07351e-05	0.000418747	down
ENSMUSG00000095061	E030018B13Rik	RIKEN cDNA E030018B13 gene	0.074	-3.7572	2.16816e-67	6.77809e-64	down
ENSMUSG00000097239	Gm27029	predicted gene, 27029	0.054	-4.22157	0.00346381	0.0283174	down
ENSMUSG00000097783	Gm26747	predicted gene, 26747	0.044	-4.52274	0.00578376	0.041905	down
ENSMUSG00000097974	Gm10605	predicted gene 10605	0.443	-1.1754	0.00500844	0.03744	down
ENSMUSG00000098708	Gm27252	predicted gene 27252	0.166	-2.59375	3.40967e-20	1.0056e-17	down
ENSMUSG00000098950	Gm28036	predicted gene, 28036	0.464	-1.10771	0.00148539	0.0145934	down
ENSMUSG00000099556	Gm28857	predicted gene 28857	0.131	-2.934	0.000276876	0.00372128	down
ENSMUSG00000099681	1700052K11Rik	RIKEN cDNA 1700052K11 gene	0.331	-1.59591	3.62506e-07	1.21595e-05	down
ENSMUSG00000100277	1810053B23Rik	RIKEN cDNA 1810053B23 gene	0.177	-2.50194	2.58382e-09	1.4528e-07	down
ENSMUSG00000102329	Gm10851	predicted gene 10851	0.022	-5.5044	0.00155425	0.0151367	down
ENSMUSG00000104664	Gm35570	predicted gene, 35570	0.1	-3.31952	0.00356194	0.028863	down
ENSMUSG00000105239	Gm43091	predicted gene 43091	0.018	-5.76602	0.000362725	0.00467802	down
ENSMUSG00000105263	Gm42427	predicted gene 42427	0.392	-1.35121	0.000271645	0.00366674	down
ENSMUSG00000105703	Gm43305	predicted gene 43305	0.087	-3.51475	1.36828e-06	3.97413e-05	down
ENSMUSG00000106019	Gm43672	predicted gene 43672	0.451	-1.14795	0.00330694	0.0273591	down
ENSMUSG00000108037	Gm44597	predicted gene 44597	0.428	-1.22562	0.000190637	0.00270159	down
ENSMUSG00000108449	Gm44507	predicted gene 44507	0.242	-2.0442	0.000101528	0.00158857	down
ENSMUSG00000109115	Gm44669	predicted gene 44669	0.28	-1.83422	4.34893e-05	0.000786784	down
ENSMUSG00000109656	Gm45548	predicted gene 45548	0.149	-2.74704	2.59148e-16	4.70823e-14	down
ENSMUSG00000110384	Gm45301	predicted gene 45301	0.02	-5.6555	1.95301e-06	5.39355e-05	down
ENSMUSG00000110386	Gm42031	predicted gene, 42031	0.043	-4.55116	3.50143e-14	4.56091e-12	down
ENSMUSG00000110537	Gm4316	predicted gene 4316	0.133	-2.91331	3.33842e-06	8.58091e-05	down
ENSMUSG00000110755	BC049987	cDNA sequence BC049987	0.191	-2.38478	5.32877e-10	3.42773e-08	down
ENSMUSG00000111282	Gm47528	predicted gene, 47528	0.158	-2.66063	1.47718e-05	0.000311603	down
ENSMUSG00000111377	Gm40634	predicted gene, 40634	0.024	-5.37275	0.00293039	0.0250027	down
ENSMUSG00000111497	Gm38431	predicted gene, 38431	0.288	-1.79664	0.000451814	0.00560055	down
ENSMUSG00000111767	4930546K05Rik	RIKEN cDNA 4930546K05 gene	0.012	-6.35982	2.83918e-05	0.000551909	down
ENSMUSG00000111923	Gm34777	predicted gene, 34777	0.252	-1.9893	8.71737e-06	0.000199504	down
ENSMUSG00000112384	Gm34921	predicted gene, 34921	0.215	-2.21748	6.19564e-10	3.93675e-08	down
ENSMUSG00000112667	Gm48270	predicted gene, 48270	0.188	-2.41187	0.00624469	0.0442278	down
ENSMUSG00000113050	Gm8016	predicted gene 8016	0.131	-2.92995	0.000643243	0.00737676	down
ENSMUSG00000113399	Gm48199	predicted gene, 48199	0.132	-2.91881	4.0955e-09	2.23055e-07	down
ENSMUSG00000113737	BB123696	expressed sequence BB123696	0.013	-6.27333	2.71322e-05	0.000529467	down
ENSMUSG00000114036	Gm48228	predicted gene, 48228	0.292	-1.77718	4.72048e-05	0.000838476	down
ENSMUSG00000115946	Mirt2	myocardial infraction associated transcript 2	0.392	-1.34985	0.00158296	0.0153494	down
ENSMUSG00000117679	Apbb3	amyloid beta (A4) precursor protein-binding, family B, member 3	0.441	-1.18168	2.09118e-08	9.55769e-07	down
ENSMUSG00000117942	Maskbp3	multiple ankyrin repeats single KH domain binding protein 3	0.38	-1.39738	1.61713e-08	7.61366e-07	down
ENSMUSG00000117975	Itprip	inositol 1,4,5-triphosphate receptor interacting protein	0.12	-3.05477	0.000411682	0.00516867	down
ENSMUSG00000118155	Gm50136	predicted gene, 50136	0.317	-1.65843	3.26766e-11	2.64647e-09	down
ENSMUSG00000118336	Gm50172	predicted gene, 50172	0.11	-3.18258	0.000776753	0.0086293	down
