# Supplementary material for: Camel milk ameliorates inflammatory mechanisms in an alcohol-induced liver injury mouse model
Source: Sci Rep. 2021 Nov 24;11:22811. doi: 10.1038/s41598-021-02357-1 (PMC8613211; doi:10.1038/s41598-021-02357-1)
Supplement: Supplementary file 1 — Supplementary Information. [file 41598_2021_2357_MOESM1_ESM.zip › Supplementary materials/Table S5 DEG-GO+KEGG.xlsx]

## Sheet: GO-NC_ET
Table S5-1. Functional analysis DEGs for NC and ET groups.
GO ID	Description	Term Type	DEG
GO:0032501	multicellular organismal process	biological_process	237
GO:0065007	biological regulation	biological_process	670
GO:0051704	multi-organism process	biological_process	149
GO:0048511	rhythmic process	biological_process	52
GO:0022414	reproductive process	biological_process	104
GO:0040011	locomotion	biological_process	60
GO:0098754	detoxification	biological_process	16
GO:0050896	response to stimulus	biological_process	431
GO:0007610	behavior	biological_process	55
GO:0009987	cellular process	biological_process	845
GO:0022610	biological adhesion	biological_process	78
GO:0051179	localization	biological_process	223
GO:0032502	developmental process	biological_process	349
GO:0002376	immune system process	biological_process	114
GO:0071840	cellular component organization or biogenesis	biological_process	267
GO:0008152	metabolic process	biological_process	543
GO:0023052	signaling	biological_process	22
GO:0008283	cell population proliferation	biological_process	32
GO:0040007	growth	biological_process	24
GO:0044425	membrane part	cellular_component	463
GO:0005623	cell	cellular_component	58
GO:0044217	other organism part	cellular_component	6
GO:0032991	protein-containing complex	cellular_component	257
GO:0016020	membrane	cellular_component	477
GO:0045202	synapse	cellular_component	62
GO:0044456	synapse part	cellular_component	59
GO:0099080	supramolecular complex	cellular_component	36
GO:0031974	membrane-enclosed lumen	cellular_component	44
GO:0005576	extracellular region	cellular_component	142
GO:0044421	extracellular region part	cellular_component	176
GO:0005198	structural molecule activity	molecular_function	42
GO:0140313	molecular sequestering activity	molecular_function	1
GO:0016209	antioxidant activity	molecular_function	13
GO:0045182	translation regulator activity	molecular_function	4
GO:0060089	molecular transducer activity	molecular_function	88
GO:0140110	transcription regulator activity	molecular_function	87
GO:0044183	protein folding chaperone	molecular_function	2

## Sheet: GO-ET_CM
Table S5-2. Functional analysis DEGs for ET and CM groups.
GO ID	Description	Term Type	DEG
GO:0032501	multicellular organismal process	biological_process	144
GO:0065007	biological regulation	biological_process	413
GO:0051704	multi-organism process	biological_process	95
GO:0048511	rhythmic process	biological_process	27
GO:0022414	reproductive process	biological_process	69
GO:0040011	locomotion	biological_process	43
GO:0098754	detoxification	biological_process	12
GO:0050896	response to stimulus	biological_process	253
GO:0007610	behavior	biological_process	21
GO:0009987	cellular process	biological_process	511
GO:0022610	biological adhesion	biological_process	52
GO:0051179	localization	biological_process	144
GO:0032502	developmental process	biological_process	226
GO:0002376	immune system process	biological_process	50
GO:0071840	cellular component organization or biogenesis	biological_process	156
GO:0008152	metabolic process	biological_process	328
GO:0023052	signaling	biological_process	13
GO:0008283	cell population proliferation	biological_process	19
GO:0040007	growth	biological_process	21
GO:0044425	membrane part	cellular_component	269
GO:0005623	cell	cellular_component	38
GO:0044422	organelle part	cellular_component	292
GO:0032991	protein-containing complex	cellular_component	161
GO:0044464	cell part	cellular_component	551
GO:0016020	membrane	cellular_component	282
GO:0045202	synapse	cellular_component	42
GO:0044456	synapse part	cellular_component	39
GO:0043226	organelle	cellular_component	382
GO:0099080	supramolecular complex	cellular_component	18
GO:0031974	membrane-enclosed lumen	cellular_component	22
GO:0005576	extracellular region	cellular_component	90
GO:0044421	extracellular region part	cellular_component	116
GO:0030054	cell junction	cellular_component	46
GO:0005215	transporter activity	molecular_function	33
GO:0005488	binding	molecular_function	549
GO:0003824	catalytic activity	molecular_function	288
GO:0005198	structural molecule activity	molecular_function	33
GO:0098772	molecular function regulator	molecular_function	64
GO:0016209	antioxidant activity	molecular_function	8
GO:0060089	molecular transducer activity	molecular_function	44
GO:0140110	transcription regulator activity	molecular_function	60

## Sheet: KEGG-NC_ET
Table S5-3. KEGG pathway enrichment of DEGs between NC and ET groups.
Pathway id	Description	First Category	Second Category	Num	Pvalue
map00830	Retinol metabolism	Metabolism	Metabolism of cofactors and vitamins	30	1.35873e-16
map00140	Steroid hormone biosynthesis	Metabolism	Lipid metabolism	28	1.53973e-13
map00590	Arachidonic acid metabolism	Metabolism	Lipid metabolism	20	2.65853e-09
map00982	Drug metabolism - cytochrome P450	Metabolism	Xenobiotics biodegradation and metabolism	18	1.58423e-08
map01040	Biosynthesis of unsaturated fatty acids	Metabolism	Lipid metabolism	12	2.14215e-08
map00980	Metabolism of xenobiotics by cytochrome P450	Metabolism	Xenobiotics biodegradation and metabolism	19	4.00593e-08
map00591	Linoleic acid metabolism	Metabolism	Lipid metabolism	12	2.61027e-06
map04750	Inflammatory mediator regulation of TRP channels	Organismal Systems	Sensory system	18	5.39523e-06
map00900	Terpenoid backbone biosynthesis	Metabolism	Metabolism of terpenoids and polyketides	9	5.5048e-06
map00480	Glutathione metabolism	Metabolism	Metabolism of other amino acids	15	9.28718e-06
map00983	Drug metabolism - other enzymes	Metabolism	Xenobiotics biodegradation and metabolism	18	1.06004e-05
map00380	Tryptophan metabolism	Metabolism	Amino acid metabolism	10	1.18934e-05
map00100	Steroid biosynthesis	Metabolism	Lipid metabolism	6	7.85428e-05
map03320	PPAR signaling pathway	Organismal Systems	Endocrine system	19	3.18894e-08
map04925	Aldosterone synthesis and secretion	Organismal Systems	Endocrine system	14	4.68454e-05
map00120	Primary bile acid biosynthesis	Metabolism	Lipid metabolism	6	4.82295e-05
map04620	Toll-like receptor signaling pathway	Organismal Systems	Immune system	11	0.00113398
map04610	Complement and coagulation cascades	Organismal Systems	Immune system	10	0.00234641
map04625	C-type lectin receptor signaling pathway	Organismal Systems	Immune system	9	0.0410329
map04062	Chemokine signaling pathway	Organismal Systems	Immune system	13	0.048803
map04658	Th1 and Th2 cell differentiation	Organismal Systems	Immune system	11	0.0901455
map04623	Cytosolic DNA-sensing pathway	Organismal Systems	Immune system	5	0.130503
map04611	Platelet activation	Organismal Systems	Immune system	10	0.137087
map04659	Th17 cell differentiation	Organismal Systems	Immune system	12	0.146379
map04657	IL-17 signaling pathway	Organismal Systems	Immune system	7	0.298465
map04621	NOD-like receptor signaling pathway	Organismal Systems	Immune system	13	0.321379
map04670	Leukocyte transendothelial migration	Organismal Systems	Immune system	7	0.429233
map04612	Antigen processing and presentation	Organismal Systems	Immune system	9	0.667243
map04622	RIG-I-like receptor signaling pathway	Organismal Systems	Immune system	2	0.735797
map04672	Intestinal immune network for IgA production	Organismal Systems	Immune system	8	0.852542
map04662	B cell receptor signaling pathway	Organismal Systems	Immune system	6	0.899636
map04666	Fc gamma R-mediated phagocytosis	Organismal Systems	Immune system	6	0.959213
map04664	Fc epsilon RI signaling pathway	Organismal Systems	Immune system	4	0.971936
map04650	Natural killer cell mediated cytotoxicity	Organismal Systems	Immune system	5	0.972304
map04660	T cell receptor signaling pathway	Organismal Systems	Immune system	3	0.98885

## Sheet: KEGG-ET_CM
Table S5-4. KEGG pathway enrichment of DEGs between NC and ET groups.
Pathway id	Description	First Category	Second Category	Num	Pvalue
map00980	Metabolism of xenobiotics by cytochrome P450	Metabolism	Xenobiotics biodegradation and metabolism	13	1.92433e-06
map00140	Steroid hormone biosynthesis	Metabolism	Lipid metabolism	14	2.83443e-06
map00480	Glutathione metabolism	Metabolism	Metabolism of other amino acids	12	5.62131e-06
map00982	Drug metabolism - cytochrome P450	Metabolism	Xenobiotics biodegradation and metabolism	11	1.20974e-05
map00830	Retinol metabolism	Metabolism	Metabolism of cofactors and vitamins	12	2.26765e-05
map01040	Biosynthesis of unsaturated fatty acids	Metabolism	Lipid metabolism	7	3.44503e-05
map00983	Drug metabolism - other enzymes	Metabolism	Xenobiotics biodegradation and metabolism	12	0.000152721
map00590	Arachidonic acid metabolism	Metabolism	Lipid metabolism	10	0.000166791
map00564	Glycerophospholipid metabolism	Metabolism	Lipid metabolism	9	0.000577581
map00062	Fatty acid elongation	Metabolism	Lipid metabolism	5	0.0011464
map00561	Glycerolipid metabolism	Metabolism	Lipid metabolism	7	0.00211408
map00600	Sphingolipid metabolism	Metabolism	Lipid metabolism	5	0.00282659
map00591	Linoleic acid metabolism	Metabolism	Lipid metabolism	6	0.00275047
map00565	Ether lipid metabolism	Metabolism	Lipid metabolism	5	0.00509241
map04925	Aldosterone synthesis and secretion	Organismal Systems	Endocrine system	8	0.00320522
map04976	Bile secretion	Organismal Systems	Digestive system	7	0.00236346
map04977	Vitamin digestion and absorption	Organismal Systems	Digestive system	4	0.00292331
map04913	Ovarian steroidogenesis	Organismal Systems	Endocrine system	9	4.74297e-05
map04916	Melanogenesis	Organismal Systems	Endocrine system	10	0.000115215
map04750	Inflammatory mediator regulation of TRP channels	Organismal Systems	Sensory system	10	0.00148151
map04927	Cortisol synthesis and secretion	Organismal Systems	Endocrine system	8	0.000194631
map04974	Protein digestion and absorption	Organismal Systems	Digestive system	9	0.000269163
map04010	MAPK signaling pathway	Environmental Information Processing	Signal transduction	18	0.000501225
map04512	ECM-receptor interaction	Environmental Information Processing	Signaling molecules and interaction	11	2.85472e-06
map04068	FoxO signaling pathway	Environmental Information Processing	Signal transduction	10	0.0030703
map04310	Wnt signaling pathway	Environmental Information Processing	Signal transduction	11	0.00344976
map04657	IL-17 signaling pathway	Organismal Systems	Immune system	7	0.0499855
map04610	Complement and coagulation cascades	Organismal Systems	Immune system	5	0.0600831
map04670	Leukocyte transendothelial migration	Organismal Systems	Immune system	6	0.184003
map04620	Toll-like receptor signaling pathway	Organismal Systems	Immune system	4	0.18716
map04640	Hematopoietic cell lineage	Organismal Systems	Immune system	8	0.204297
map04625	C-type lectin receptor signaling pathway	Organismal Systems	Immune system	4	0.308934
map04622	RIG-I-like receptor signaling pathway	Organismal Systems	Immune system	2	0.473327
map04623	Cytosolic DNA-sensing pathway	Organismal Systems	Immune system	2	0.490482
map04062	Chemokine signaling pathway	Organismal Systems	Immune system	5	0.516048
map04659	Th17 cell differentiation	Organismal Systems	Immune system	5	0.597832
map04621	NOD-like receptor signaling pathway	Organismal Systems	Immune system	6	0.678564
map04658	Th1 and Th2 cell differentiation	Organismal Systems	Immune system	3	0.800539
map04662	B cell receptor signaling pathway	Organismal Systems	Immune system	3	0.922312
map04612	Antigen processing and presentation	Organismal Systems	Immune system	3	0.945152
map04660	T cell receptor signaling pathway	Organismal Systems	Immune system	2	0.961245
map04666	Fc gamma R-mediated phagocytosis	Organismal Systems	Immune system	3	0.961624
map04664	Fc epsilon RI signaling pathway	Organismal Systems	Immune system	2	0.96765
map04672	Intestinal immune network for IgA production	Organismal Systems	Immune system	2	0.990866
map04650	Natural killer cell mediated cytotoxicity	Organismal Systems	Immune system	1	0.997969
