# Supplementary material for: Camel milk ameliorates inflammatory mechanisms in an alcohol-induced liver injury mouse model
Source: Sci Rep. 2021 Nov 24;11:22811. doi: 10.1038/s41598-021-02357-1 (PMC8613211; doi:10.1038/s41598-021-02357-1)
Supplement: Supplementary file 1 — Supplementary Information. [file 41598_2021_2357_MOESM1_ESM.zip › Supplementary materials/Tables S6 DEP between different groups.xlsx]

## Sheet: DEP-NC_ET
Table S6-1. DEPs of NC vs ET groups comparsions.
Accession	Gene Symble	Description	FC(ET/NC)	Log2FC(ET/NC)	P_value(ET/NC)	Regulate	Uni_Peptide	Coverage/%	MW
ENSMUSP00000002708	Shh	sonic hedgehog	4.20867	2.07336	0.03262	up	1	2	47.7
ENSMUSP00000046080	Bpifa2	BPI fold containing family A, member 2	9.0669	3.18061	0.0122	up	3	16	24.7
ENSMUSP00000022480	Ogdhl	oxoglutarate dehydrogenase-like	5.72148	2.51639	0.01839	up	1	10	116.5
ENSMUSP00000034215	Mt1	metallothionein 1	7.99106	2.99839	0.006457	up	2	33	6
ENSMUSP00000034214	Mt2	metallothionein 2	9.57276	3.25894	0.004636	up	2	33	6.1
ENSMUSP00000079022	Aldoart2	aldolase 1 A, retrogene 2	1.52268	0.606613	0.03701	up	1	16	39.3
ENSMUSP00000023828	Rttn	rotatin	2.55884	1.35549	0.01651	up	1	0	248.3
ENSMUSP00000035257	Slc30a8	solute carrier family 30 (zinc transporter), member 8	2.17344	1.11998	0.01833	up	1	2	40.2
ENSMUSP00000151952	Gm12248	predicted gene 12248	1.44239	0.528458	0.01206	up	1	2	34.4
ENSMUSP00000031668	Col1a2	collagen, type I, alpha 2	2.07656	1.0542	0.001958	up	8	7	129.5
ENSMUSP00000080531	Fdps	farnesyl diphosphate synthetase	0.414776	-1.2696	0.002485	down	12	39	40.6
ENSMUSP00000053754	Rtn4	reticulon 4	2.08196	1.05794	0.001708	up	1	34	22.5
ENSMUSP00000023123	Col2a1	collagen	2.36235	1.24022	0.006686	up	1	2	141.9
ENSMUSP00000034133	Mylk3	myosin light chain kinase 3	2.63374	1.39711	0.02306	up	1	1	86.3
ENSMUSP00000068007	Hunk	hormonally upregulated Neu-associated kinase	1.38846	0.47349	0.01186	up	1	1	79.6
ENSMUSP00000049722	Lsm6	LSM6 homolog, U6 small nuclear RNA and mRNA degradation associated	1.68877	0.755968	0.001874	up	1	10	9.1
ENSMUSP00000112428	Leng8	leukocyte receptor cluster (LRC) member 8	9.96755	3.31724	1e-06	up	1	1	88.4
ENSMUSP00000023805	Csad	cysteine sulfinic acid decarboxylase	0.436817	-1.1949	0.01229	down	21	61	55.1
ENSMUSP00000046658	Actr5	ARP5 actin-related protein 5	1.23694	0.306773	0.01411	up	1	1	68.1
ENSMUSP00000099431	Acss2	acyl-CoA synthetase short-chain family member 2	0.664706	-0.589212	0.01136	down	20	41	80.3
ENSMUSP00000034989	Me1	malic enzyme 1, NADP(+)-dependent, cytosolic	0.398625	-1.32689	0.002505	down	30	80	63.9
ENSMUSP00000029046	Fabp5	fatty acid binding protein 5, epidermal	0.518784	-0.946793	0.002657	down	5	42	15.1
ENSMUSP00000153227	Nln	neurolysin (metallopeptidase M3 family)	2.35871	1.238	0.01191	up	1	24	77.8
ENSMUSP00000053842	Dnaja3	DnaJ heat shock protein family (Hsp40) member A3	2.14528	1.10116	0.000885	up	1	34	52.4
ENSMUSP00000085192	Col3a1	collagen, type III, alpha 1	2.13694	1.09554	0.01842	up	1	1	138.9
ENSMUSP00000003818	Insig2	insulin induced gene 2	1.57744	0.657588	0.02838	up	2	9	24.9
ENSMUSP00000028280	Col5a1	collagen, type V, alpha 1	1.83817	0.878274	0.01936	up	1	0	183.6
ENSMUSP00000083620	Col5a2	collagen, type V, alpha 2	1.82387	0.867005	0.00741	up	1	1	144.9
ENSMUSP00000141922	Ssr2	signal sequence receptor, beta	2.07545	1.05343	0.03478	up	1	4	20.3
ENSMUSP00000001547	Col1a1	collagen, type I, alpha 1	2.02248	1.01613	0.00451	up	10	8	137.9
ENSMUSP00000007131	Acly	ATP citrate lyase	0.393661	-1.34497	0.001283	down	1	62	119.7
ENSMUSP00000158805	Fdft1	farnesyl diphosphate farnesyl transferase 1	0.646299	-0.629726	0.01808	down	3	8	52.1
ENSMUSP00000109331	Tpm1	tropomyosin 1, alpha	1.52846	0.61208	0.02662	up	3	51	32.8
ENSMUSP00000003074	Apoc2	apolipoprotein C-II	1.85826	0.893953	0.01704	up	1	9	10.7
ENSMUSP00000050962	Akap4	A kinase (PRKA) anchor protein 4	0.510619	-0.969682	0.004732	down	1	1	93.7
ENSMUSP00000025642	Prpf19	pre-mRNA processing factor 19	1.45015	0.536203	0.003141	up	8	25	55.2
ENSMUSP00000033050	Lyve1	lymphatic vessel endothelial hyaluronan receptor 1	1.53218	0.615588	0.00188	up	2	6	34.6
ENSMUSP00000158955	Lpin1	lipin 1	2.92728	1.54956	2.1e-05	up	20	33	107.6
ENSMUSP00000028467	Prg2	proteoglycan 2, bone marrow	1.39124	0.47637	0.005652	up	1	5	24.2
ENSMUSP00000132815	Phlda1	pleckstrin homology like domain, family A, member 1	1.8758	0.907505	0.018	up	2	5	45.6
ENSMUSP00000111309	Ranbp1	RAN binding protein 1	1.29154	0.369098	0.02276	up	2	15	23.6
ENSMUSP00000099666	Slc25a35	solute carrier family 25, member 35	1.43677	0.522832	0.02081	up	2	11	32.6
ENSMUSP00000073175	Rpl26	ribosomal protein L26	1.47664	0.562321	0.004549	up	5	29	17.2
ENSMUSP00000087656	Hic2	hypermethylated in cancer 2	1.37143	0.455679	0.0163	up	1	2	66.7
ENSMUSP00000006618	Arhgef19	Rho guanine nucleotide exchange factor (GEF) 19	0.747706	-0.419456	0.00206	down	1	1	88.8
ENSMUSP00000064900	Sec31b	Sec31 homolog B (S. cerevisiae)	2.17505	1.12105	0.000151	up	1	1	125.6
ENSMUSP00000041503	Arl6ip5	ADP-ribosylation factor-like 6 interacting protein 5	1.37332	0.457671	0.0276	up	3	16	21.5
ENSMUSP00000090895	Hba-a2	hemoglobin alpha, adult chain 2	1.32943	0.410808	0.02943	up	9	88	15.1
ENSMUSP00000136944	Hmgcs1	3-hydroxy-3-methylglutaryl-Coenzyme A synthase 1	0.53299	-0.90782	0.00908	down	9	27	57.5
ENSMUSP00000045571	Apoc1	apolipoprotein C-I	1.73321	0.793447	0.007859	up	3	23	9.7
ENSMUSP00000087485	Gng5	guanine nucleotide binding protein (G protein), gamma 5	1.3704	0.454597	0.00499	up	2	50	7.3
ENSMUSP00000047393	Bpgm	2,3-bisphosphoglycerate mutase	1.30631	0.385501	0.04127	up	5	21	30
ENSMUSP00000017435	Taok1	TAO kinase 1	0.797568	-0.32632	0.00163	down	1	4	116
ENSMUSP00000106968	Sdhc	succinate dehydrogenase complex, subunit C, integral membrane protein	1.47631	0.561997	0.002396	up	3	20	18.4
ENSMUSP00000060437	Upp2	uridine phosphorylase 2	2.54517	1.34776	0.01353	up	5	23	37.8
ENSMUSP00000033899	Col4a2	collagen, type IV, alpha 2	1.77588	0.828533	0.00016	up	4	4	167.2
ENSMUSP00000023143	Litaf	LPS-induced TN factor	1.31196	0.391719	0.003783	up	1	4	16.9
ENSMUSP00000100171	Igkv5-39	immunoglobulin kappa variable 5-39	0.716312	-0.48134	0.0112	down	2	35	10.3
ENSMUSP00000044178	Lsm3	LSM3 homolog, U6 small nuclear RNA and mRNA degradation associated	1.21999	0.286863	0.01428	up	3	25	11.8
ENSMUSP00000042095	Serpina3k	serine (or cysteine) peptidase inhibitor, clade A, member 3K	1.48957	0.574891	0.03876	up	11	54	46.6
ENSMUSP00000052989	Cyp8b1	cytochrome P450, family 8, subfamily b, polypeptide 1	1.24	0.31034	0.001106	up	16	40	57.7
ENSMUSP00000099599	Gale	galactose-4-epimerase, UDP	0.467988	-1.09546	6.5e-05	down	7	31	38.2
ENSMUSP00000027232	Ptp4a1	protein tyrosine phosphatase 4a1	1.40237	0.487864	0.001162	up	2	14	19.8
ENSMUSP00000105136	Tcf20	transcription factor 20	0.215569	-2.21378	0.001202	down	1	0	215.6
ENSMUSP00000026990	Thoc3	THO complex 3	1.34996	0.432915	0.005562	up	1	2	38.7
ENSMUSP00000128769	Gm8011	predicted gene 8011	1.24722	0.318713	0.03441	up	1	4	24.8
ENSMUSP00000031583	Acacb	acetyl-Coenzyme A carboxylase beta	0.632948	-0.659841	0.007571	down	44	37	275.6
ENSMUSP00000007980	Hnrnpa0	heterogeneous nuclear ribonucleoprotein A0	1.46161	0.547554	0.008621	up	5	24	30.5
ENSMUSP00000029414	Ssr3	signal sequence receptor, gamma	1.25581	0.328623	0.03444	up	4	16	21.1
ENSMUSP00000119102	Snx12	sorting nexin 12	1.50134	0.586256	0.000545	up	2	14	19.8
ENSMUSP00000025163	Pfdn6	prefoldin subunit 6	1.20192	0.265335	0.02527	up	5	42	14.4
ENSMUSP00000086017	Wnk1	WNK lysine deficient protein kinase 1	1.70403	0.768952	0.005196	up	1	0	279.6
ENSMUSP00000000466	Plin2	perilipin 2	0.660012	-0.599436	0.01928	down	20	60	46.6
ENSMUSP00000025567	Fads2	fatty acid desaturase 2	0.667072	-0.584085	0.007364	down	9	23	52.4
ENSMUSP00000053056	Ormdl3	ORM1-like 3 (S. cerevisiae)	1.89433	0.921691	0.000362	up	1	12	17.5
ENSMUSP00000105447	Gck	glucokinase	0.681285	-0.55367	0.000356	down	16	53	51.9
ENSMUSP00000097738	Copz1	coatomer protein complex, subunit zeta 1	1.28164	0.357994	0.02007	up	2	16	20.2
ENSMUSP00000021864	Ssr1	signal sequence receptor, alpha	1.55744	0.639175	0.02591	up	4	21	32
ENSMUSP00000110006	Aox2	aldehyde oxidase 2	0.40591	-1.30077	0.000849	down	1	1	147.8
ENSMUSP00000052872	Fasn	fatty acid synthase	0.548829	-0.865571	0.02148	down	113	68	272.3
ENSMUSP00000065004	Mlst8	MTOR associated protein, LST8 homolog (S. cerevisiae)	1.54554	0.628111	0.001054	up	1	4	35.8
ENSMUSP00000000260	Gmpr	guanosine monophosphate reductase	0.72954	-0.454942	0.001658	down	2	16	37.5
ENSMUSP00000125952	Minar2	membrane integral NOTCH2 associated receptor 2	4.10602	2.03774	0.04342	up	1	4	21.8
ENSMUSP00000032841	Mrpl46	mitochondrial ribosomal protein L46	1.28194	0.358331	0.03866	up	6	25	32.1
ENSMUSP00000029564	Pmvk	phosphomevalonate kinase	0.809072	-0.305659	0.03057	down	4	23	21.9
ENSMUSP00000000175	Sdhd	succinate dehydrogenase complex, subunit D, integral membrane protein	1.28963	0.366959	0.01555	up	2	5	17
ENSMUSP00000113126	Apoc3	apolipoprotein C-III	1.92536	0.945126	0.02655	up	3	34	15.2
ENSMUSP00000031445	Aacs	acetoacetyl-CoA synthetase	0.775851	-0.366149	0.03018	down	17	33	75.2
ENSMUSP00000018699	Asgr1	asialoglycoprotein receptor 1	1.54546	0.628031	0.008455	up	8	32	32.6
ENSMUSP00000081007	Dio1	deiodinase, iodothyronine, type I	1.39495	0.480214	0.04447	up	5	28	29.6
ENSMUSP00000102295	Gstm6	glutathione S-transferase, mu 6	0.571268	-0.807761	0.000248	down	8	54	27.3
ENSMUSP00000111291	Tango2	transport and golgi organization 2	0.745227	-0.424248	0.002173	down	5	33	30.9
ENSMUSP00000025523	Csf1r	colony stimulating factor 1 receptor	0.720416	-0.473098	0.008955	down	1	1	109.1
ENSMUSP00000009435	Pttg1ip	pituitary tumor-transforming 1 interacting protein	1.46642	0.552296	0.02156	up	1	5	20
ENSMUSP00000158920	Clstn3	calsyntenin 3	0.675349	-0.566294	0.002204	down	1	6	39.5
ENSMUSP00000132435	Gbp2	guanylate binding protein 2	0.721967	-0.469995	8.5e-05	down	3	10	66.7
ENSMUSP00000103012	Acly	ATP citrate lyase	0.462911	-1.11119	0.003107	down	1	62	120.7
ENSMUSP00000025069	Crem	cAMP responsive element modulator	1.25517	0.327886	0.008666	up	1	2	37.3
ENSMUSP00000129620	Erh	ERH mRNA splicing and mitosis factor	1.22298	0.290399	0.002364	up	4	54	14.3
ENSMUSP00000124066	Rdh11	retinol dehydrogenase 11	0.685197	-0.545409	0.000453	down	7	26	35.1
ENSMUSP00000025364	Yipf5	Yip1 domain family, member 5	1.46408	0.549998	0.002733	up	2	8	27.9
ENSMUSP00000042783	Tmem135	transmembrane protein 135	0.65019	-0.621066	0.001639	down	9	21	52.3
ENSMUSP00000045025	Tgtp2	T cell specific GTPase 2	0.685437	-0.544904	0.01103	down	1	2	47.1
ENSMUSP00000021661	Coq6	coenzyme Q6 monooxygenase	1.40203	0.487521	0.000493	up	10	25	51.4
ENSMUSP00000034904	Elovl5	ELOVL family member 5, elongation of long chain fatty acids (yeast)	0.572744	-0.804038	0.008344	down	3	10	35.3
ENSMUSP00000003655	As3mt	arsenic (+3 oxidation state) methyltransferase	0.797071	-0.32722	0.006811	down	14	48	41.8
ENSMUSP00000150740	Ptpmt1	protein tyrosine phosphatase, mitochondrial 1	1.61774	0.693977	0.008535	up	2	8	28.6
ENSMUSP00000078382	Fkbp5	FK506 binding protein 5	1.59406	0.672703	0.01332	up	11	26	50.9
ENSMUSP00000131489	Rpl14	ribosomal protein L14	1.39309	0.478289	0.000161	up	5	26	23.5
ENSMUSP00000080354	Rpl3	ribosomal protein L3	1.31646	0.396659	0.02147	up	18	46	46.1
ENSMUSP00000020843	Acaca	ribosomal protein L3	0.72226	-0.469411	0.04626	down	67	45	265.1
ENSMUSP00000027908	Spata17	spermatogenesis associated 17	0.625556	-0.676788	0.0153	down	1	3	45.5
ENSMUSP00000025257	Aif1	allograft inflammatory factor 1	0.753793	-0.407759	0.001039	down	2	18	16.9
ENSMUSP00000078388	Rpl15	ribosomal protein L15	1.3764	0.460905	0.000746	up	8	35	24.1
ENSMUSP00000094225	Skp2	S-phase kinase-associated protein 2 (p45)	1.32385	0.404743	0.01236	up	1	2	47.7
ENSMUSP00000047960	Atp5l	ATP synthase, H+ transporting, mitochondrial F0 complex, subunit G	1.43696	0.523019	0.000585	up	4	41	11.4
ENSMUSP00000086923	Isy1	ISY1 splicing factor homolog	1.22125	0.288355	0.01027	up	1	3	33
ENSMUSP00000117583	Micos10	mitochondrial contact site and cristae organizing system subunit 10	1.60219	0.680043	0.007085	up	1	11	8.6
ENSMUSP00000094505	Myadm	myeloid-associated differentiation marker	1.2538	0.326305	0.004635	up	2	8	35.3
ENSMUSP00000056621	Lcp2	lymphocyte cytosolic protein 2	0.746879	-0.421053	0.01335	down	1	3	60.2
ENSMUSP00000026129	Pcyt2	phosphate cytidylyltransferase 2, ethanolamine	0.632944	-0.65985	0.000982	down	17	62	45.2
ENSMUSP00000008826	Rpl10	ribosomal protein L10	1.30431	0.383285	0.003317	up	7	42	24.6
ENSMUSP00000006496	Rps9	ribosomal protein S9	1.36278	0.446555	0.02687	up	12	45	22.6
ENSMUSP00000014684	U2af1	U2 small nuclear ribonucleoprotein auxiliary factor (U2AF) 1	1.30819	0.38757	0.002052	up	6	33	27.8
ENSMUSP00000070871	Pgm3	phosphoglucomutase 3	0.695328	-0.524234	0.000867	down	18	43	59.4
ENSMUSP00000000090	Cox5a	cytochrome c oxidase subunit 5A	1.32219	0.402931	0.000775	up	6	53	16.1
ENSMUSP00000020530	Nprl3	nitrogen permease regulator-like 3	0.674029	-0.569116	0.01261	down	1	2	63.6
ENSMUSP00000003071	Apoc4	apolipoprotein C-IV	1.73632	0.79603	0.04672	up	2	16	14.3
ENSMUSP00000056643	Pgrmc2	progesterone receptor membrane component 2	0.658882	-0.601907	0.004163	down	6	48	23.3
ENSMUSP00000158417	Eif1a	eukaryotic translation initiation factor 1A	1.29981	0.378307	0.00765	up	1	12	28.6
ENSMUSP00000004327	G6pdx	glucose-6-phosphate dehydrogenase X-linked	0.780714	-0.357133	0.04338	down	9	21	59.2
ENSMUSP00000018905	Mpdu1	mannose-P-dolichol utilization defect 1	1.35985	0.443446	0.002487	up	4	21	26.4
ENSMUSP00000059494	Tmem11	transmembrane protein 11	1.71703	0.779914	0.000988	up	3	13	21.3
ENSMUSP00000022980	Ndufb9	NADH:ubiquinone oxidoreductase subunit B9	1.31933	0.399803	0.01063	up	5	34	22
ENSMUSP00000007005	Acat2	acetyl-Coenzyme A acetyltransferase 2	0.642384	-0.638492	0.002224	down	4	72	41.3
ENSMUSP00000045621	Decr2	2-4-dienoyl-Coenzyme A reductase 2, peroxisomal	0.802038	-0.318258	0.01552	down	15	61	31.3
ENSMUSP00000026635	Farp1	FERM, RhoGEF (Arhgef) and pleckstrin domain protein 1 (chondrocyte-derived)	0.677785	-0.5611	0.00046	down	7	9	118.8
ENSMUSP00000065679	Ppp1r3b	protein phosphatase 1, regulatory subunit 3B	1.63827	0.712176	0.01253	up	4	15	32.4
ENSMUSP00000070414	St3gal5	ST3 beta-galactoside alpha-2,3-sialyltransferase 5	1.47337	0.559117	0.00478	up	3	7	47.3
ENSMUSP00000005218	Cd44	CD44 antigen	0.817172	-0.291288	0.03234	down	1	1	85.8
ENSMUSP00000029017	Pck1	phosphoenolpyruvate carboxykinase 1, cytosolic	1.84867	0.886489	0.01064	up	32	74	69.3
ENSMUSP00000000896	Pxmp4	peroxisomal membrane protein 4	0.657461	-0.605022	4.2e-05	down	2	11	24.2
ENSMUSP00000018744	Shmt1	serine hydroxymethyltransferase 1 (soluble)	0.820475	-0.285469	0.01119	down	22	68	52.6
ENSMUSP00000033715	Nsdhl	NAD(P) dependent steroid dehydrogenase-like	0.753934	-0.407489	0.02616	down	8	34	40.7
ENSMUSP00000110374	Rbmx	RNA binding motif protein, X chromosome	1.25092	0.322989	0.01674	up	1	24	42.3
ENSMUSP00000023237	Naprt	nicotinate phosphoribosyltransferase	0.811111	-0.302029	0.002536	down	19	57	58.2
ENSMUSP00000033727	Ctps2	cytidine 5'-triphosphate synthase 2	0.751254	-0.412626	0.01901	down	2	4	65.5
ENSMUSP00000023760	Gpd1	glycerol-3-phosphate dehydrogenase 1 (soluble)	0.716596	-0.480767	0.03018	down	26	87	37.5
ENSMUSP00000051033	Tuba1c	tubulin, alpha 1C	0.802806	-0.316876	0.002093	down	7	67	49.9
ENSMUSP00000081141	Pgd	phosphogluconate dehydrogenase	0.717606	-0.478737	0.01289	down	18	52	53.2
ENSMUSP00000156878	Gm49804	predicted gene, 49804	0.801634	-0.318984	0.03046	down	2	29	32.7
ENSMUSP00000046074	Slc43a2	solute carrier family 43, member 2	0.795691	-0.32972	0.04036	down	1	1	62.4
ENSMUSP00000035166	Uba5	ubiquitin-like modifier activating enzyme 5	0.828788	-0.270925	0.03296	down	10	45	44.8
ENSMUSP00000034859	Fbxo22	F-box protein 22	1.25187	0.32408	0.006363	up	4	38	44.2
ENSMUSP00000030154	Nudt2	nudix (nucleoside diphosphate linked moiety X)-type motif 2	0.806138	-0.310902	0.000798	down	3	31	17
ENSMUSP00000133499	Psmb9	proteasome (prosome, macropain) subunit, beta type 9 (large multifunctional peptidase 2)	0.790767	-0.338676	0.003549	down	2	14	23.3
ENSMUSP00000060246	Tubb2a	tubulin, beta 2A class IIA	0.661576	-0.596022	0.003668	down	6	79	49.9
ENSMUSP00000020625	Phykpl	5-phosphohydroxy-L-lysine phospholyase	0.630889	-0.664541	7e-05	down	2	5	51.6
ENSMUSP00000121851	Mtch2	mitochondrial carrier 2	1.31853	0.398933	0.002086	up	12	50	33.5
ENSMUSP00000023559	Ehhadh	enoyl-Coenzyme A, hydratase/3-hydroxyacyl Coenzyme A dehydrogenase	0.658356	-0.603059	0.01285	down	37	68	78.3
ENSMUSP00000001809	Pabpc1	poly(A) binding protein, cytoplasmic 1	1.21924	0.285984	0.02987	up	18	50	70.6
ENSMUSP00000036898	Gmppb	GDP-mannose pyrophosphorylase B	0.80938	-0.305111	0.04876	down	7	28	39.9
ENSMUSP00000010795	Acaa1b	acetyl-Coenzyme A acyltransferase 1B	0.662057	-0.594973	0.04455	down	8	79	44
ENSMUSP00000132832	Cyp2c69	cytochrome P450, family 2, subfamily c, polypeptide 69	0.653979	-0.612683	0.04576	down	1	36	56.1
ENSMUSP00000029645	Tdo2	tryptophan 2,3-dioxygenase	1.22326	0.290726	0.04837	up	11	33	47.7
ENSMUSP00000020864	Pctp	phosphatidylcholine transfer protein	0.788174	-0.343415	0.02344	down	7	34	24.6
ENSMUSP00000047218	Grhpr	glyoxylate reductase/hydroxypyruvate reductase	0.795626	-0.329838	0.002278	down	13	59	35.3
ENSMUSP00000006692	Mvd	mevalonate (diphospho) decarboxylase	0.703651	-0.507069	0.02462	down	7	30	44
ENSMUSP00000010807	Fads1	fatty acid desaturase 1	0.710288	-0.493524	0.005087	down	10	31	52.3
ENSMUSP00000107622	Dhx30	DEAH (Asp-Glu-Ala-His) box polypeptide 30	1.21849	0.285091	0.04193	up	6	6	134
ENSMUSP00000027532	Scly	selenocysteine lyase	1.24858	0.320285	0.04063	up	7	40	47.2
ENSMUSP00000050001	Ccny	cyclin Y	0.675142	-0.566738	0.03771	down	1	4	39.4
ENSMUSP00000031617	Rpl6	ribosomal protein L6	1.22087	0.287903	0.00719	up	13	44	33.5
ENSMUSP00000140635	Nek7	NIMA (never in mitosis gene a)-related expressed kinase 7	0.76739	-0.381969	0.03395	down	4	17	34.5
ENSMUSP00000077857	Rpl35a	ribosomal protein L35A	1.50366	0.588474	0.000225	up	5	36	12.5
ENSMUSP00000028704	Hao1	hydroxyacid oxidase 1, liver	0.725365	-0.46322	0.000295	down	13	49	41
ENSMUSP00000036482	Ice1	interactor of little elongation complex ELL subunit 1	0.681125	-0.554008	0.01146	down	1	0	242.1
ENSMUSP00000026062	Casp7	caspase 7	0.70202	-0.510416	0.01916	down	3	12	34
ENSMUSP00000015361	Hmgb3	high mobility group box 3	0.820077	-0.286168	0.01826	down	1	7	23
ENSMUSP00000034570	Pts	6-pyruvoyl-tetrahydropterin synthase	0.774096	-0.369415	0.02294	down	1	8	16.2
ENSMUSP00000002518	Tle5	TLE family member 5, transcriptional modulator	1.36168	0.445384	0.01849	up	1	5	22
ENSMUSP00000017534	Aldoc	aldolase C, fructose-bisphosphate	0.767494	-0.381772	0.01007	down	7	40	39.4
ENSMUSP00000091940	Shc1	src homology 2 domain-containing transforming protein C1	0.811103	-0.302044	0.000755	down	4	12	62.6
ENSMUSP00000066488	Agt	angiotensinogen (serpin peptidase inhibitor, clade A, member 8)	1.36162	0.44532	0.03904	up	8	23	52.6
ENSMUSP00000019945	Pex3	peroxisomal biogenesis factor 3	0.665217	-0.588102	0.002555	down	8	26	42.2
ENSMUSP00000030340	Scp2	sterol carrier protein 2, liver	0.709377	-0.495375	0.004864	down	29	69	59.1
ENSMUSP00000108333	Pfkfb1	6-phosphofructo-2-kinase/fructose-2,6-biphosphatase 1	0.619653	-0.690468	0.000366	down	14	46	54.8
ENSMUSP00000141132	Stat1	signal transducer and activator of transcription 1	0.81182	-0.300769	0.004053	down	14	26	88
ENSMUSP00000027754	Ncf2	neutrophil cytosolic factor 2	0.796453	-0.328338	0.02839	down	1	3	59.4
ENSMUSP00000033671	Rps6ka3	ribosomal protein S6 kinase polypeptide 3	0.79938	-0.323046	0.007584	down	1	3	83.6
ENSMUSP00000010745	Apol7a	apolipoprotein L 7a	0.507463	-0.978626	0.00484	down	1	2	45.9
ENSMUSP00000018653	Cenpv	centromereproteinV	1.30189	0.380604	3e-06	up	5	30	27.5
ENSMUSP00000070983	Srsf7	serine and arginine-rich splicing factor 7	1.614	0.690637	0.04267	up	3	16	27.4
ENSMUSP00000066891	Lnpk	lunapark, ER junction formation factor	0.778802	-0.360672	0.008099	down	3	12	47.5
ENSMUSP00000055941	Snrpn	small nuclear ribonucleoprotein N	1.30249	0.38127	0.01629	up	5	19	24.6
ENSMUSP00000028162	Ptges2	prostaglandin E synthase 2	1.32971	0.411108	1.5e-05	up	15	48	43.3
ENSMUSP00000067681	Sec61b	Sec61 beta subunit	1.22447	0.292158	0.02849	up	4	46	10
ENSMUSP00000029936	Gbp2b	guanylate binding protein 2b	0.818755	-0.288496	0.03681	down	2	5	67.8
ENSMUSP00000088472	Fmnl2	formin-like 2	0.808777	-0.306185	0.02254	down	1	1	123.9
ENSMUSP00000114504	Ttc38	tetratricopeptide repeat domain 38	0.766871	-0.382944	0.01089	down	21	62	52.2
ENSMUSP00000043561	Mrpl41	mitochondrial ribosomal protein L41	1.26772	0.342232	0.004183	up	5	43	15.3
ENSMUSP00000078216	Fggy	FGGY carbohydrate kinase domain containing	0.793453	-0.333784	0.003202	down	24	61	60.3
ENSMUSP00000092746	Ndufb6	NADH:ubiquinone oxidoreductase subunit B6	1.41194	0.497676	0.009884	up	3	25	15.5
ENSMUSP00000063325	Acox1	acyl-Coenzyme A oxidase 1, palmitoyl	0.772973	-0.37151	0.03296	down	2	77	74.7
ENSMUSP00000146406	Spcs2	signal peptidase complex subunit 2 homolog (S. cerevisiae)	1.37413	0.458521	0.01563	up	8	36	28.4
ENSMUSP00000028062	Vim	vimentin	0.798273	-0.325046	0.02995	down	18	50	53.7
ENSMUSP00000071378	2310039H08Rik	RIKEN cDNA 2310039H08 gene	0.709485	-0.495157	0.01968	down	3	46	12
ENSMUSP00000057871	Slc25a44	solute carrier family 25, member 44	0.804416	-0.313986	0.04111	down	1	4	37.3
ENSMUSP00000008477	Snrpb2	U2 small nuclear ribonucleoprotein B	1.22103	0.288101	0.000664	up	1	8	25.3
ENSMUSP00000044797	Cog5	component of oligomeric golgi complex 5	0.786834	-0.345869	0.01153	down	5	9	91.3
ENSMUSP00000030675	Mrps15	mitochondrial ribosomal protein S15	1.2062	0.270464	0.0295	up	7	29	29.4
ENSMUSP00000032057	Gfpt1	glutamine fructose-6-phosphate transaminase 1	0.762926	-0.390386	0.01017	down	11	24	78.5
ENSMUSP00000092487	Cyp4a12b	cytochrome P450, family 4, subfamily a, polypeptide 12B	0.765349	-0.385811	0.006883	down	4	36	58.3
ENSMUSP00000090086	Tfam	transcription factor A, mitochondrial	1.276	0.351628	0.01054	up	8	29	28
ENSMUSP00000006912	Pip4k2a	phosphatidylinositol-5-phosphate 4-kinase, type II, alpha	1.20116	0.264429	0.004007	up	2	5	46.1
ENSMUSP00000019226	Slc25a22	solute carrier family 25 (mitochondrial carrier, glutamate), member 22	1.36137	0.44506	0.00088	up	12	58	34.6
ENSMUSP00000047356	Igtp	interferon gamma induced GTPase	0.811005	-0.302218	0.03361	down	8	30	48.5
ENSMUSP00000100058	Ube2h	ubiquitin-conjugating enzyme E2H	0.795095	-0.330801	0.003193	down	3	21	20.6
ENSMUSP00000036438	Tjp3	tight junction protein 3	0.763841	-0.388655	0.03894	down	1	2	99.1
ENSMUSP00000080600	Nmt2	N-myristoyltransferase 2	0.543907	-0.878567	0.02257	down	1	10	60.4
ENSMUSP00000024967	Msh2	mutS homolog 2	0.66107	-0.597124	0.006371	down	1	1	104.1
ENSMUSP00000033342	Eif3f	eukaryotic translation initiation factor 3, subunit F	1.21624	0.282431	0.003684	up	9	32	38
ENSMUSP00000032998	Rps3	ribosomal protein S3	1.23153	0.300448	0.02798	up	18	75	26.7
ENSMUSP00000051709	Asrgl1	asparaginase like 1	0.793978	-0.332829	0.003923	down	8	27	33.9
ENSMUSP00000057354	Sc5d	sterol-C5-desaturase	0.510881	-0.96894	0.003297	down	1	4	35
ENSMUSP00000090647	Sat2	spermidine/spermine N1-acetyl transferase 2	1.21212	0.277534	0.03181	up	6	35	19.3
ENSMUSP00000154043	Acbd5	acyl-Coenzyme A binding domain containing 5	0.799203	-0.323366	0.001335	down	14	27	58
ENSMUSP00000129481	Rabggtb	Rab geranylgeranyl transferase, b subunit	0.739599	-0.435184	0.003786	down	2	5	37.8
ENSMUSP00000060100	Trim12c	tripartite motif-containing 12C	0.783399	-0.35218	0.006143	down	3	6	57.8
ENSMUSP00000144202	Gckr	glucokinase regulatory protein	0.770016	-0.37704	0.005245	down	19	44	68.7
ENSMUSP00000152599	Nudt14	nudix (nucleoside diphosphate linked moiety X)-type motif 14	0.674591	-0.567914	0.01354	down	1	16	24.4
ENSMUSP00000078602	U2surp	U2 snRNP-associated SURP domain containing	1.21042	0.275511	0.000835	up	4	5	118.2
ENSMUSP00000023583	Ahsg	alpha-2-HS-glycoprotein	1.44819	0.534247	0.009338	up	8	43	37.3
ENSMUSP00000119565	Czib	CXXC motif containing zinc binding protein	0.758431	-0.398909	0.01198	down	4	28	22
ENSMUSP00000080743	Ptcd3	pentatricopeptide repeat domain 3	1.2333	0.302524	0.000758	up	17	33	77.7
ENSMUSP00000032824	Psmc4	proteasome (prosome, macropain) 26S subunit, ATPase, 4	0.810024	-0.303963	0.00125	down	18	52	47.4
ENSMUSP00000097442	Mtr	5-methyltetrahydrofolate-homocysteine methyltransferase	0.718447	-0.477046	0.001731	down	2	3	139
ENSMUSP00000108804	Afm	afamin	0.807033	-0.3093	0.02219	down	6	15	69.3
ENSMUSP00000042351	Acaa1a	acetyl-Coenzyme A acyltransferase 1A	0.712433	-0.489174	0.01396	down	8	75	43.9
ENSMUSP00000099595	Rpl11	ribosomal protein L11	1.21813	0.284665	0.003846	up	7	38	20.2
ENSMUSP00000097619	Erich2	glutamate rich 2	0.610926	-0.71093	0.005754	down	1	2	50.1
ENSMUSP00000075289	Pex19	peroxisomal biogenesis factor 19	0.67042	-0.576862	0.000561	down	13	69	32.7
ENSMUSP00000006105	Shpk	sedoheptulokinase	0.81781	-0.290162	0.000777	down	14	42	51.3
ENSMUSP00000034264	Pgls	6-phosphogluconolactonase	0.81198	-0.300483	0.003187	down	10	68	27.2
ENSMUSP00000032272	Adipor2	adiponectin receptor 2	1.32121	0.401858	0.02087	up	5	12	44
ENSMUSP00000095852	Rab6a	RAB6A,memberRASoncogenefamily	0.715842	-0.482286	0.001082	down	1	39	23.5
ENSMUSP00000092216	Sars2	seryl-aminoacyl-tRNA synthetase 2	0.76251	-0.391172	0.04777	down	4	13	58.3
ENSMUSP00000071493	Ovca2	candidate tumor suppressor in ovarian cancer 2	0.784393	-0.350352	0.03902	down	1	5	24.2
ENSMUSP00000069418	C4b	complement component 4B (Chido blood group)	0.79684	-0.327639	0.02105	down	27	25	192.8
ENSMUSP00000023289	Chkb	choline kinase beta	0.755344	-0.404793	0.0007	down	4	11	45.1
ENSMUSP00000142906	Aldh2	aldehyde dehydrogenase 2, mitochondrial	0.75479	-0.405852	0.01944	down	1	76	51.3
ENSMUSP00000098295	Psmd9	proteasome (prosome, macropain) 26S subunit, non-ATPase, 9	0.808007	-0.307561	0.00154	down	7	36	24.7
ENSMUSP00000060774	Pdha2	pyruvate dehydrogenase E1 alpha 2	0.703387	-0.507609	0.004672	down	1	8	43.4
ENSMUSP00000029482	Gpsm2	G-protein signalling modulator 2 (AGS3-like, C. elegans)	0.765735	-0.385083	0.02718	down	1	4	75.5
ENSMUSP00000099859	Ublcp1	ubiquitin-like domain containing CTD phosphatase 1	0.803028	-0.316478	0.01433	down	4	17	36.8
ENSMUSP00000047864	Sun2	Sad1 and UNC84 domain containing 2	1.24962	0.321486	0.02664	up	4	10	81.6
ENSMUSP00000031038	Ociad1	OCIA domain containing 1	0.78532	-0.348647	0.01272	down	8	38	27.6
ENSMUSP00000072087	Tmod3	tropomodulin 3	1.2951	0.373062	0.01173	up	5	21	39.5
ENSMUSP00000054556	Eef1a2	eukaryotic translation elongation factor 1 alpha 2	0.822949	-0.281124	0.0271	down	2	43	50.4
ENSMUSP00000039980	Hykk	hydroxylysine kinase 1	0.823632	-0.279928	0.00457	down	14	42	42.3
ENSMUSP00000014457	Cox6c	cytochrome c oxidase subunit 6C	1.37261	0.456924	0.01304	up	5	46	8.5
ENSMUSP00000029770	Abcd3	ATP-binding cassette, sub-family D (ALD), member 3	0.683002	-0.550039	0.007826	down	25	50	75.4
ENSMUSP00000045480	Dync1li2	dynein, cytoplasmic 1 light intermediate chain 2	0.734625	-0.444921	0.04102	down	1	6	54.2
ENSMUSP00000085921	Pex26	peroxisomal biogenesis factor 26	0.78374	-0.351553	0.006214	down	5	27	34
ENSMUSP00000152559	Ighg3	Immunoglobulin heavy constant gamma 3	0.634873	-0.655459	0.01586	down	2	7	44
ENSMUSP00000038061	Fn3krp	fructosamine 3 kinase related protein	0.818657	-0.288669	0.000928	down	5	24	34.4
ENSMUSP00000148107	Ldha	lactate dehydrogenase A	0.661638	-0.595887	0.001659	down	20	73	39.7
ENSMUSP00000066621	Glrx3	glutaredoxin 3	0.783632	-0.351752	0.000972	down	9	31	37.8
ENSMUSP00000113401	Rab4a	RAB4A, member RAS oncogene family	1.24015	0.310516	0.001354	up	3	29	24.4
ENSMUSP00000037514	Tiprl	TIP41, TOR signalling pathway regulator-like (S. cerevisiae)	0.757671	-0.400357	0.00332	down	6	31	31.2
ENSMUSP00000034466	Gnpat	glyceronephosphate O-acyltransferase	0.747604	-0.419654	0.001838	down	1	1	76.8
ENSMUSP00000035417	Pklr	pyruvate kinase liver and red blood cell	0.593076	-0.753712	0.009498	down	26	62	62.2
ENSMUSP00000032761	Pex11a	peroxisomal biogenesis factor 11 alpha	0.695652	-0.523562	0.02196	down	6	28	28.1
ENSMUSP00000011526	Dhdh	dihydrodiol dehydrogenase (dimeric)	0.805873	-0.311376	0.001455	down	15	57	36.3
ENSMUSP00000062528	Gm43302	predicted gene 43302	0.775997	-0.365877	0.01455	down	2	12	70.4
ENSMUSP00000001027	Aox1	aldehyde oxidase 1	0.771104	-0.375003	0.04695	down	27	24	146.6
ENSMUSP00000027989	Hsd17b7	hydroxysteroid (17-beta) dehydrogenase 7	0.828751	-0.270989	0.03931	down	7	33	37.3
ENSMUSP00000022622	Ptk2b	PTK2 protein tyrosine kinase 2 beta	0.775306	-0.367163	0.007245	down	2	2	115.7
ENSMUSP00000072848	Ppp4r1	protein phosphatase 4, regulatory subunit 1	0.647731	-0.626534	0.0133	down	1	2	106.3
ENSMUSP00000137652	Metap2	methionine aminopeptidase 2	0.81475	-0.295571	0.009456	down	1	29	25.6
ENSMUSP00000032912	Qprt	quinolinate phosphoribosyltransferase	0.640543	-0.642634	0.000425	down	11	47	31.5
ENSMUSP00000095316	Idh1	isocitrate dehydrogenase 1 (NADP+), soluble	0.675366	-0.566259	0.001532	down	29	78	46.6
ENSMUSP00000002133	Sdf2	stromal cell derived factor 2	1.40928	0.494955	0.03486	up	2	15	24
ENSMUSP00000038763	Pcca	propionyl-Coenzyme A carboxylase, alpha polypeptide	1.26523	0.339399	0.003571	up	36	63	79.9
ENSMUSP00000030858	Fbxo6	F-box protein 6	0.771231	-0.374766	8.7e-05	down	5	18	34.5
ENSMUSP00000028917	Dtd1	D-tyrosyl-tRNA deacylase 1	0.792904	-0.334781	0.005178	down	4	27	23.4
ENSMUSP00000022803	Psmb5	proteasome (prosome, macropain) subunit, beta type 5	0.744578	-0.425504	0.000649	down	11	49	28.5
ENSMUSP00000045283	Dnph1	2'-deoxynucleoside 5'-phosphate N-hydrolase 1	0.783251	-0.352453	0.006632	down	2	18	19
ENSMUSP00000122420	Cdc23	CDC23 cell division cycle 23	0.763038	-0.390173	0.002781	down	1	4	68.5
ENSMUSP00000034349	Nae1	NEDD8 activating enzyme E1 subunit 1	0.782498	-0.353841	0.00537	down	4	12	60.2
ENSMUSP00000014913	Psmb1	proteasome (prosome, macropain) subunit, beta type 1	0.790008	-0.34006	0.000445	down	11	58	26.4
ENSMUSP00000021773	Gpld1	glycosylphosphatidylinositol specific phospholipase D1	1.26096	0.334523	0.03353	up	8	11	93.6
ENSMUSP00000006704	Itih1	inter-alpha trypsin inhibitor, heavy chain 1	0.793952	-0.332876	0.005201	down	13	19	101.6
ENSMUSP00000071231	Pygl	liver glycogen phosphorylase	0.765714	-0.385122	0.004442	down	41	62	97.4
ENSMUSP00000066311	Rbm12b2	RNA binding motif protein 12 B2	2.14483	1.10086	0.0223	up	1	1	96.4
ENSMUSP00000034441	Aars	alanyl-tRNA synthetase	0.745198	-0.424305	0.000613	down	37	54	106.8
ENSMUSP00000031181	Ugt2b34	UDP glucuronosyltransferase 2 family, polypeptide B34	1.51051	0.595033	0.02397	up	15	43	60.8
ENSMUSP00000080854	Rpl5	ribosomal protein L5	1.23371	0.303006	0.0004	up	12	39	34.4
ENSMUSP00000086795	Lgals1	lectin, galactose binding, soluble 1	0.653905	-0.612847	0.04374	down	7	69	14.9
ENSMUSP00000112076	Cstf1	cleavage stimulation factor, 3' pre-RNA, subunit 1	0.791045	-0.338169	0.025	down	2	12	48.4
ENSMUSP00000111963	Map7	microtubule-associated protein 7	0.728583	-0.456835	0.003282	down	1	2	82.8
ENSMUSP00000069457	Ghr	growth hormone receptor	0.742534	-0.42947	0.04831	down	1	3	72.6
ENSMUSP00000143429	Crybg1	crystallin beta-gamma domain containing 1	0.803425	-0.315764	0.02511	down	2	2	223.3
ENSMUSP00000029005	Rtf2	replication termination factor 2	0.814971	-0.29518	0.03991	down	4	14	33.9
ENSMUSP00000023820	Fabp2	fatty acid binding protein 2, intestinal	0.658186	-0.603433	0.01484	down	6	40	15.1
ENSMUSP00000088349	Selenbp1	selenium binding protein 1	0.788557	-0.342713	0.00323	down	6	82	52.5
ENSMUSP00000063895	Nanp	N-acetylneuraminic acid phosphatase	0.810831	-0.302526	0.00142	down	5	27	27.8
ENSMUSP00000036337	Hdhd3	haloacid dehalogenase-like hydrolase domain containing 3	1.38646	0.471403	0.01258	up	9	43	28
ENSMUSP00000049391	Aox3	aldehyde oxidase 3	0.687304	-0.54098	0.000153	down	44	53	146.8
ENSMUSP00000029850	Cryz	crystallin, zeta	0.799916	-0.322079	0.009749	down	15	59	35.2
ENSMUSP00000131306	Rbms1	RNA binding motif, single stranded interacting protein 1	0.817667	-0.290415	0.0149	down	2	7	45
ENSMUSP00000028650	Pex16	peroxisomal biogenesis factor 16	0.703645	-0.50708	0.000174	down	5	20	38.7
ENSMUSP00000025679	Otub1	OTU domain, ubiquitin aldehyde binding 1	0.809014	-0.305763	9.6e-05	down	6	29	31.3
ENSMUSP00000023238	Gsdmd	gasdermin D	0.827234	-0.273633	0.007692	down	9	26	53.2
ENSMUSP00000071636	Prdx6	peroxiredoxin 6	0.764803	-0.386841	0.000633	down	12	83	24.8
ENSMUSP00000022909	Dcaf13	DDB1 and CUL4 associated factor 13	0.716	-0.481969	0.001235	down	2	6	51.4
ENSMUSP00000100872	Stat2	signal transducer and activator of transcription 2	0.812933	-0.298791	0.0227	down	6	8	105.4
ENSMUSP00000048111	Spr	sepiapterin reductase	0.794393	-0.332075	3.1e-05	down	14	62	27.9
ENSMUSP00000013304	Atp6v0d1	ATPase, H+ transporting, lysosomal V0 subunit D1	1.31676	0.396989	0.0433	up	7	30	40.3
ENSMUSP00000028207	Crat	carnitine acetyltransferase	0.628191	-0.670724	0.00485	down	10	19	70.8
ENSMUSP00000022218	Dhfr	dihydrofolate reductase	0.801766	-0.318747	7.3e-05	down	9	64	21.6
ENSMUSP00000132590	Gm20390	predicted gene 20390	0.710631	-0.492826	0.002606	down	6	79	30.2
ENSMUSP00000053540	Gstz1	glutathione transferase zeta 1 (maleylacetoacetate isomerase)	0.770944	-0.375303	0.000573	down	14	82	24.3
ENSMUSP00000071351	Elovl6	ELOVL family member 6, elongation of long chain fatty acids (yeast)	0.590558	-0.75985	0.03483	down	3	16	31.6
ENSMUSP00000041298	Dnajc12	DnaJ heat shock protein family (Hsp40) member C12	1.3402	0.422443	0.01459	up	1	5	22.8
ENSMUSP00000030385	Ppcs	phosphopantothenoylcysteine synthetase	0.736585	-0.441075	9.1e-05	down	4	15	33.8
ENSMUSP00000034173	Ces1e	carboxylesterase 1E	0.776456	-0.365024	0.0432	down	17	52	61.5
ENSMUSP00000099938	Mdh1	malate dehydrogenase 1, NAD (soluble)	0.780651	-0.357251	0.001545	down	17	57	36.5
ENSMUSP00000031556	Tmem106b	transmembrane protein 106B	1.22794	0.296242	0.03299	up	2	8	31.2
ENSMUSP00000030090	Alad	aminolevulinate, delta-, dehydratase	0.82665	-0.274652	0.002478	down	11	63	36
ENSMUSP00000016680	Cul4a	cullin 4A	0.816113	-0.29316	0.003501	down	10	23	87.7
ENSMUSP00000005964	Adh5	alcohol dehydrogenase 5 (class III), chi polypeptide	0.740556	-0.433319	0.000259	down	18	75	39.5
ENSMUSP00000033805	Psmd10	proteasome (prosome, macropain) 26S subunit, non-ATPase, 10	0.625898	-0.676001	0.03713	down	1	4	25.1
ENSMUSP00000117009	Pter	phosphotriesterase related	0.672956	-0.571416	0.000431	down	13	49	39.2
ENSMUSP00000113395	Prkd3	protein kinase D3	0.644281	-0.634237	0.000443	down	2	6	100.1
ENSMUSP00000036288	Cct2	chaperonin containing Tcp1, subunit 2 (beta)	0.800423	-0.321165	0.000493	down	24	61	57.4
ENSMUSP00000004050	Mmd	monocyte to macrophage differentiation-associated	1.37099	0.455223	0.003705	up	1	3	27.7
ENSMUSP00000025503	Isoc1	isochorismatase domain containing 1	0.828854	-0.270809	0.00339	down	11	57	32
ENSMUSP00000127250	Mvp	major vault protein	0.780453	-0.357616	0.003641	down	33	60	96.8
ENSMUSP00000078436	Aadat	aminoadipate aminotransferase	1.42009	0.505984	0.006154	up	12	40	47.6
ENSMUSP00000062747	Hnmt	histamine N-methyltransferase	0.610942	-0.710892	0.006801	down	7	32	33.6
ENSMUSP00000024882	Ttc27	tetratricopeptide repeat domain 27	0.71521	-0.48356	0.007879	down	1	1	96.4
ENSMUSP00000143986	Gm43638	predicted gene 43638	1.20817	0.272827	0.04437	up	1	4	79.3
ENSMUSP00000015011	Surf4	surfeit gene 4	1.24841	0.320089	0.009097	up	6	28	30.4
ENSMUSP00000031199	Sult1b1	sulfotransferase family 1B, member 1	0.72933	-0.455356	0.001628	down	8	30	34.9
ENSMUSP00000068380	Fto	fat mass and obesity associated	0.813453	-0.297869	0.007878	down	5	15	58
ENSMUSP00000025385	Hsd17b4	hydroxysteroid (17-beta) dehydrogenase 4	0.721725	-0.470479	0.002277	down	32	57	79.4
ENSMUSP00000018094	Hnf4a	hepatic nuclear factor 4, alpha	1.2504	0.322389	0.02619	up	4	12	52.7
ENSMUSP00000030842	Lzic	leucine zipper and CTNNBIP1 domain containing	0.81988	-0.286516	0.000751	down	3	20	21.5
ENSMUSP00000005651	Por	P450 (cytochrome) oxidoreductase	1.36996	0.454129	0.03092	up	35	63	77
ENSMUSP00000044361	Smarca5	SWI/SNF related, matrix associated, actin dependent regulator of chromatin, subfamily a, member 5	1.21295	0.278516	0.001422	up	11	10	121.6
ENSMUSP00000156308	Atp5o	ATP synthase, H+ transporting, mitochondrial F1 complex, O subunit	1.30963	0.389157	0.01301	up	1	46	12.1
ENSMUSP00000046636	Gc	vitamin D binding protein	1.30316	0.382014	0.009631	up	18	59	53.6
ENSMUSP00000092002	Ftl1	ferritin light polypeptide 1	1.74475	0.803018	0.01938	up	9	68	20.8
ENSMUSP00000027634	Dbi	diazepam binding inhibitor	0.599468	-0.738246	0.01693	down	3	48	10
ENSMUSP00000093713	Atp5md	ATP synthase membrane subunit DAPIT	1.29127	0.368793	0.006872	up	2	45	6.4
ENSMUSP00000090245	Marcks	myristoylated alanine rich protein kinase C substrate	0.737769	-0.43876	0.006013	down	2	11	29.6
ENSMUSP00000072717	Acox1	acyl-Coenzyme A oxidase 1, palmitoyl	0.623398	-0.681775	0.02816	down	3	78	74.6
ENSMUSP00000107415	Itprid2	ITPR interacting domain containing 2	0.780102	-0.358266	0.0199	down	2	1	136.9
ENSMUSP00000116271	Lcp1	lymphocyte cytosolic protein 1	0.813374	-0.29801	0.000361	down	18	50	70.1
ENSMUSP00000004786	Polr2e	polymerase (RNA) II (DNA directed) polypeptide E	1.38526	0.470159	0.01393	up	2	12	24.6
ENSMUSP00000090564	Fbp1	fructose bisphosphatase 1	0.807487	-0.308489	0.002745	down	25	77	36.9
ENSMUSP00000114000	Usp5	ubiquitin specific peptidase 5 (isopeptidase T)	0.752715	-0.409824	4.8e-05	down	25	45	93.3
ENSMUSP00000025590	Osbp	oxysterol binding protein	0.804647	-0.313572	3.5e-05	down	15	24	88.7
ENSMUSP00000025027	Cuta	cutA divalent cation tolerance homolog	0.763468	-0.38936	0.01483	down	2	8	18.9
ENSMUSP00000117677	Gm20547	predicted gene 20547	0.818158	-0.289548	0.01559	down	13	13	142.2
ENSMUSP00000113942	Gapdh	glyceraldehyde-3-phosphate dehydrogenase	0.767597	-0.381578	0.02087	down	4	73	38.6
ENSMUSP00000088801	Mfn1	mitofusin 1	0.817232	-0.291182	0.03439	down	3	6	83.7
ENSMUSP00000053971	Aasdhppt	aminoadipate-semialdehyde dehydrogenase-phosphopantetheinyl transferase	0.778279	-0.36164	0.03101	down	3	14	35.7
ENSMUSP00000139918	Tpp2	tripeptidyl peptidase II	0.731701	-0.450673	0.000102	down	30	34	138.4
ENSMUSP00000021028	Itgb3	integrin beta 3	0.820506	-0.285414	0.008477	down	3	6	86.7
ENSMUSP00000037278	Ggact	gamma-glutamylamine cyclotransferase	0.827607	-0.272982	0.02344	down	4	47	17.1
ENSMUSP00000022964	Ebag9	estrogen receptor-binding fragment-associated gene 9	0.814012	-0.296878	0.008259	down	2	17	24.3
ENSMUSP00000064655	Fabp1	fatty acid binding protein 1, liver	0.650555	-0.620258	0.03941	down	17	91	14.2
ENSMUSP00000048260	Tbc1d17	TBC1 domain family, member 17	0.782948	-0.353012	0.001328	down	2	5	72.8
ENSMUSP00000112728	Myo5b	myosin VB	0.760321	-0.395319	0.01964	down	2	1	213.3
ENSMUSP00000022286	Ndufs4	NADH:ubiquinone oxidoreductase core subunit S4	1.28278	0.359277	0.00077	up	5	31	19.8
ENSMUSP00000075953	Ndufa3	NADH:ubiquinone oxidoreductase subunit A3	1.2403	0.310691	0.001756	up	4	50	9.3
ENSMUSP00000113116	Stt3a	STT3, subunit of the oligosaccharyltransferase complex, homolog A (S. cerevisiae)	1.22009	0.286982	0.001937	up	16	27	80.5
ENSMUSP00000002655	Mien1	migration and invasion enhancer 1	0.685077	-0.545662	0.000755	down	3	23	12.3
ENSMUSP00000000514	Serpinb8	serine (or cysteine) peptidase inhibitor, clade B, member 8	0.687815	-0.539908	0.01242	down	2	6	42.1
ENSMUSP00000086640	Ppp2r2a	protein phosphatase 2, regulatory subunit B, alpha	0.818126	-0.289605	0.01499	down	7	25	51.7
ENSMUSP00000010502	Ifi35	interferon-induced protein 35	1.21451	0.28038	0.000167	up	6	41	31.9
ENSMUSP00000110639	Fam234a	family with sequence similarity 234, member A	1.2149	0.280842	0.001689	up	4	11	60.5
ENSMUSP00000074204	Wbp2	WW domain binding protein 2	0.759372	-0.397121	0.0224	down	2	8	28
ENSMUSP00000129767	Psma2	proteasome subunit alpha 2	0.791019	-0.338216	0.000758	down	8	46	25.9
ENSMUSP00000102782	Cd300lg	CD300 molecule like family member G	0.798179	-0.325216	0.001751	down	1	3	44.9
ENSMUSP00000033229	Hbb-y	hemoglobin Y, beta-like embryonic chain	1.23625	0.305966	0.04049	up	1	20	16.1
ENSMUSP00000099482	Itpa	inosine triphosphatase (nucleoside triphosphate pyrophosphatase)	0.722361	-0.469209	0.0004	down	8	63	21.9
ENSMUSP00000028223	Kynu	kynureninase	0.821724	-0.283274	0.000447	down	17	51	52.4
ENSMUSP00000052866	Pgp	phosphoglycolate phosphatase	0.728965	-0.456079	0.01616	down	4	18	34.5
ENSMUSP00000032073	Nat8	N-acetyltransferase 8 (GCN5-related)	1.31611	0.396284	0.003621	up	3	20	25.6
ENSMUSP00000069081	Gnpda1	glucosamine-6-phosphate deaminase 1	0.795924	-0.329298	0.00273	down	5	27	32.5
ENSMUSP00000124052	Reln	reelin	0.701479	-0.511528	0.00677	down	1	0	387.2
ENSMUSP00000034190	Vac14	Vac14 homolog (S. cerevisiae)	0.825661	-0.276378	0.01995	down	12	23	88
ENSMUSP00000141856	Apeh	acylpeptide hydrolase	0.82058	-0.285283	0.0002	down	17	50	81.5
ENSMUSP00000039080	Mettl27	methyltransferase like 27	0.755725	-0.404066	0.001599	down	3	19	25.8
ENSMUSP00000030986	Lrpap1	low density lipoprotein receptor-related protein associated protein 1	1.23824	0.30829	0.04111	up	8	21	42.2
ENSMUSP00000033001	Dgat2	diacylglycerol O-acyltransferase 2	1.37318	0.45752	0.004107	up	5	17	43.7
ENSMUSP00000026552	Cyp2e1	cytochrome P450, family 2, subfamily e, polypeptide 1	2.20124	1.13831	0.003982	up	21	52	56.8
ENSMUSP00000130898	Nt5c2	5'-nucleotidase, cytosolic II	0.823633	-0.279926	0.04001	down	8	18	67.7
ENSMUSP00000054834	Tmed2	transmembrane p24 trafficking protein 2	1.22845	0.296837	0.002349	up	6	34	22.7
ENSMUSP00000032949	Coro1a	coronin, actin binding protein 1A	0.82847	-0.271478	0.008352	down	5	15	51
ENSMUSP00000038938	Ctdp1	CTD (carboxy-terminal domain, RNA polymerase II, polypeptide A) phosphatase, subunit 1	1.27503	0.350528	0.02667	up	2	5	104.5
ENSMUSP00000023707	Sod1	superoxide dismutase 1, soluble	0.715934	-0.482102	0.001637	down	7	49	15.9
ENSMUSP00000021082	Nt5c	5',3'-nucleotidase, cytosolic	0.679691	-0.557048	0.005096	down	4	35	23.1
ENSMUSP00000021313	Dcakd	dephospho-CoA kinase domain containing	1.20166	0.265031	0.01542	up	8	42	26.5
ENSMUSP00000076090	Iah1	isoamyl acetate-hydrolyzing esterase 1 homolog	0.773797	-0.369972	0.005087	down	10	49	28
ENSMUSP00000002084	Abcd1	ATP-binding cassette, sub-family D (ALD), member 1	0.731544	-0.450984	0.0024	down	5	11	81.8
ENSMUSP00000107750	Hat1	histone aminotransferase 1	0.761092	-0.393857	0.02139	down	1	4	50.2
ENSMUSP00000148354	Nat1	N-acetyl transferase 1	0.790538	-0.339093	0.002647	down	1	3	34
ENSMUSP00000106509	Acp1	acid phosphatase 1, soluble	0.80745	-0.308556	0.03093	down	1	48	18.2
ENSMUSP00000054343	Gjb2	gap junction protein, beta 2	0.803762	-0.31516	0.01189	down	3	22	26.4
ENSMUSP00000065631	Tpk1	thiamine pyrophosphokinase	0.628199	-0.670706	0.003506	down	3	23	27.1
ENSMUSP00000024885	Cebpz	CCAAT/enhancer binding protein zeta	0.800262	-0.321456	0.004146	down	2	3	120.3
ENSMUSP00000158738	Cct6a	chaperonin containing Tcp1, subunit 6a (zeta)	0.825975	-0.27583	6.2e-05	down	23	53	58.5
ENSMUSP00000140864	Dnpep	aspartyl aminopeptidase	0.751446	-0.412259	0.005117	down	9	46	52.4
ENSMUSP00000024884	Eif2ak2	eukaryotic translation initiation factor 2-alpha kinase 2	0.661048	-0.597172	0.03108	down	3	11	58.2
ENSMUSP00000032409	Camk1	calcium/calmodulin-dependent protein kinase I	0.75085	-0.413403	0.01937	down	1	5	41.6
ENSMUSP00000048099	Prorsd1	prolyl-tRNA synthetase domain containing 1	0.809051	-0.305698	0.01317	down	5	43	18.9
ENSMUSP00000032920	Cdipt	CDP-diacylglycerol--inositol 3-phosphatidyltransferase (phosphatidylinositol synthase)	1.5092	0.593788	0.000482	up	2	10	23.6
ENSMUSP00000126448	Acot1	acyl-CoA thioesterase 1	0.684672	-0.546515	0.04908	down	7	56	46.1
ENSMUSP00000114019	Gyg	glycogenin	0.806063	-0.311035	0.01204	down	4	15	41.9
ENSMUSP00000150945	Olfr1153	olfactory receptor 1153	0.642686	-0.637814	0.02391	down	1	7	35
ENSMUSP00000021148	Ube2g1	ubiquitin-conjugating enzyme E2G 1	0.824778	-0.277922	0.003022	down	3	22	19.5
ENSMUSP00000075513	Eno1b	enolase 1B, retrotransposed	0.802018	-0.318294	0.01755	down	18	74	47.1
ENSMUSP00000022340	Nid2	nidogen 2	0.829144	-0.270305	0.000338	down	5	5	153.8
ENSMUSP00000113304	Pex1	peroxisomal biogenesis factor 1	0.749105	-0.41676	0.001205	down	15	15	141.3
ENSMUSP00000026554	Urah	urate (5-hydroxyiso-) hydrolase	0.760773	-0.394463	0.005896	down	3	88	13.6
ENSMUSP00000071054	Psmc3	proteasome (prosome, macropain) 26S subunit, ATPase 3	0.818262	-0.289365	0.000872	down	21	61	49.5
ENSMUSP00000099383	Acot8	acyl-CoA thioesterase 8	0.816652	-0.292207	0.04291	down	5	20	35.8
ENSMUSP00000073213	Nudt7	nudix (nucleoside diphosphate linked moiety X)-type motif 7	0.800264	-0.321453	0.008907	down	10	41	26.8
ENSMUSP00000099506	Pex14	peroxisomal biogenesis factor 14	0.77316	-0.371161	0.00625	down	10	38	41.2
ENSMUSP00000035884	Cops8	COP9 signalosome subunit 8	0.788646	-0.34255	0.02112	down	6	47	23.2
ENSMUSP00000105980	Srsf5	serine and arginine-rich splicing factor 5	1.30675	0.385981	0.0287	up	3	12	31
ENSMUSP00000038613	Jcad	junctional cadherin 5 associated	0.632534	-0.660785	0.007023	down	1	1	144.7
ENSMUSP00000022097	Ndufs6	NADH:ubiquinone oxidoreductase core subunit S6	1.22198	0.289221	0.005987	up	6	59	13
ENSMUSP00000025897	Map4k2	mitogen-activated protein kinase kinase kinase kinase 2	0.813233	-0.29826	0.000461	down	1	2	91.2
ENSMUSP00000132603	Gbe1	glucan (1,4-alpha-), branching enzyme 1	0.670458	-0.576781	0.004231	down	25	47	80.3
ENSMUSP00000034896	Mto1	mitochondrial tRNA translation optimization 1	0.705347	-0.503596	0.02321	down	1	3	74.3
ENSMUSP00000117022	Nme1	NME/NM23 nucleoside diphosphate kinase 1	0.768371	-0.380125	0.01795	down	2	77	17.2
ENSMUSP00000022791	Fbxo4	F-box protein 4	0.813434	-0.297903	0.0354	down	2	10	43.7
ENSMUSP00000003620	Prodh	proline dehydrogenase	1.29505	0.373002	0.01822	up	26	63	68
ENSMUSP00000024042	Creld2	cysteine-rich with EGF-like domains 2	1.29841	0.376744	0.003951	up	7	23	38.2
ENSMUSP00000031160	Paics	phosphoribosylaminoimidazole carboxylase, phosphoribosylaminoribosylaminoimidazole, succinocarboxamide synthetase	1.28796	0.365092	0.004056	up	18	62	47
ENSMUSP00000079100	Slc1a2	solute carrier family 1 (glial high affinity glutamate transporter), member 2	1.90157	0.92719	0.002035	up	7	15	62
ENSMUSP00000047665	Adk	adenosine kinase	0.780823	-0.356932	0.004752	down	17	56	40.1
ENSMUSP00000119829	Vta1	vesicle (multivesicular body) trafficking 1	0.793034	-0.334546	0.01317	down	2	11	33.9
ENSMUSP00000025546	Cndp2	CNDP dipeptidase 2 (metallopeptidase M20 family)	0.767826	-0.381149	0.002801	down	19	62	52.7
ENSMUSP00000078886	Hspbp1	HSPA (heat shock 70kDa) binding protein, cytoplasmic cochaperone 1	0.738494	-0.437341	0.004439	down	3	15	39.1
ENSMUSP00000076294	Pcbp2	poly(rC) binding protein 2	0.739983	-0.434436	0.003168	down	1	48	38.2
ENSMUSP00000033824	Lamp1	lysosomal-associated membrane protein 1	1.25458	0.327204	0.006471	up	4	12	43.8
ENSMUSP00000093644	Vti1a	vesicle transport through interaction with t-SNAREs 1A	0.755143	-0.405179	0.01391	down	2	19	25
ENSMUSP00000106180	Sord	sorbitol dehydrogenase	0.785136	-0.348985	0.000302	down	18	67	38.2
ENSMUSP00000026122	P4hb	prolyl 4-hydroxylase, beta polypeptide	1.22438	0.292049	0.01225	up	33	66	57
ENSMUSP00000044556	Tkfc	triokinase, FMN cyclase	0.719492	-0.47495	0.003762	down	26	72	59.7
ENSMUSP00000001452	Cct3	chaperonin containing Tcp1, subunit 3 (gamma)	0.798138	-0.325289	0.000141	down	27	61	60.6
ENSMUSP00000052146	Lancl2	LanC (bacterial lantibiotic synthetase component C)-like 2	0.729522	-0.454976	0.002718	down	6	24	50.7
ENSMUSP00000065233	C2cd2l	C2 calcium-dependent domain containing 2-like	1.20217	0.265646	0.01103	up	6	13	76.3
ENSMUSP00000111520	Dnaja3	DnaJ heat shock protein family (Hsp40) member A3	0.66041	-0.598566	0.001027	down	1	41	49.5
ENSMUSP00000033652	Phka2	phosphorylase kinase alpha 2	0.827617	-0.272964	0.01434	down	6	6	138.4
ENSMUSP00000092186	Galk2	galactokinase 2	0.747196	-0.420442	0.002012	down	4	14	50.5
ENSMUSP00000020397	Snrpd3	small nuclear ribonucleoprotein D3	1.28142	0.357738	0.001065	up	4	48	13.9
ENSMUSP00000042882	Mrm3	mitochondrial rRNA methyltransferase 3	0.770779	-0.375611	0.02324	down	1	4	46.8
ENSMUSP00000089728	Usp14	ubiquitin specific peptidase 14	0.800445	-0.321126	0.000111	down	18	49	56
ENSMUSP00000023749	Tmbim6	transmembrane BAX inhibitor motif containing 6	1.20571	0.269886	0.02592	up	1	4	26.5
ENSMUSP00000039252	Rdh7	retinol dehydrogenase 7	1.30514	0.384205	0.009319	up	8	58	35.6
ENSMUSP00000023071	Samm50	SAMM50 sorting and assembly machinery component	1.25125	0.323373	0.009811	up	18	53	51.8
ENSMUSP00000032888	Arl6ip1	ADP-ribosylation factor-like 6 interacting protein 1	1.58838	0.667555	0.00022	up	3	23	23.4
ENSMUSP00000033086	Phkg2	phosphorylase kinase, gamma 2 (testis)	0.802139	-0.318076	0.002393	down	9	28	46.5
ENSMUSP00000044050	Dpp4	dipeptidylpeptidase 4	1.21641	0.282628	0.00023	up	25	42	87.4
ENSMUSP00000033283	Rrm1	ribonucleotide reductase M1	0.805809	-0.311491	0.000875	down	4	8	90.2
ENSMUSP00000016087	Bola1	bolA-like 1 (E. coli)	0.822473	-0.28196	0.0124	down	4	49	14.4
ENSMUSP00000134672	Pla2g6	phospholipase A2, group VI	0.760506	-0.394969	0.00297	down	8	18	89.5
ENSMUSP00000030834	Nos3	nitric oxide synthase 3, endothelial cell	0.828921	-0.270693	0.0481	down	1	1	132.8
ENSMUSP00000031055	Emilin1	elastin microfibril interfacer 1	1.29727	0.375475	0.0301	up	4	5	107.5
ENSMUSP00000022437	Hacl1	2-hydroxyacyl-CoA lyase 1	0.752129	-0.410949	0.0267	down	23	52	63.6
ENSMUSP00000054428	Mib1	mindbomb E3 ubiquitin protein ligase 1	0.828377	-0.27164	0.000927	down	8	11	110
ENSMUSP00000064158	Rpia	ribose 5-phosphate isomerase A	0.829882	-0.269022	0.04082	down	2	11	32.4
ENSMUSP00000038063	Dhcr24	24-dehydrocholesterol reductase	1.21139	0.276661	0.01572	up	11	23	60.1
ENSMUSP00000035992	Gga1	golgi associated, gamma adaptin ear containing, ARF binding protein 1	0.778691	-0.360876	0.004856	down	5	13	69.9
ENSMUSP00000067552	Srr	serine racemase	0.688749	-0.53795	0.000557	down	4	16	36.3
ENSMUSP00000027394	Zfand2b	zinc finger, AN1 type domain 2B	0.726438	-0.461089	0.001012	down	1	6	27.9
ENSMUSP00000045654	Mpc1	mitochondrial pyruvate carrier 1	1.23403	0.303381	0.01702	up	4	39	12.4
ENSMUSP00000115672	Aamdc	adipogenesis associated Mth938 domain containing	0.779646	-0.359109	0.02742	down	2	15	16.3
ENSMUSP00000029987	Aldob	aldolase B, fructose-bisphosphate	0.728031	-0.457928	0.01183	down	22	85	39.5
ENSMUSP00000027675	Pigr	polymeric immunoglobulin receptor	1.36959	0.453742	0.003879	up	16	32	84.9
ENSMUSP00000027881	Sec16b	SEC16 homolog B (S. cerevisiae)	0.819112	-0.287867	0.000236	down	10	13	115.4
ENSMUSP00000047562	Trappc11	trafficking protein particle complex 11	0.808739	-0.306254	0.01946	down	9	13	128.3
ENSMUSP00000144932	Ndufa4	Ndufa4, mitochondrial complex associated	1.27766	0.353502	0.000641	up	6	56	9.3
ENSMUSP00000023832	Rgn	regucalcin	0.709284	-0.495564	0.01364	down	21	83	33.4
ENSMUSP00000028963	Tbc1d20	TBC1 domain family, member 20	0.772703	-0.372014	0.005258	down	1	5	45.8
ENSMUSP00000089394	Atp9b	ATPase, class II, type 9B	0.714786	-0.484416	0.01078	down	2	3	129
ENSMUSP00000031741	Cyp3a13	cytochrome P450, family 3, subfamily a, polypeptide 13	1.47654	0.562224	0.01573	up	18	42	57.5
ENSMUSP00000157436	Pcx	pyruvate carboxylase	0.775221	-0.36732	0.02455	down	1	63	13.3
ENSMUSP00000045864	Nceh1	neutral cholesterol ester hydrolase 1	1.48939	0.57472	0.002898	up	8	31	45.7
ENSMUSP00000144092	Med13l	mediator complex subunit 13-like	0.549459	-0.863916	0.0028	down	1	1	242.6
ENSMUSP00000059143	Borcs6	BLOC-1 related complex subunit 6	0.771618	-0.374041	0.02659	down	1	4	38
ENSMUSP00000070778	Pgpep1	pyroglutamyl-peptidase I	0.820636	-0.285185	0.003206	down	3	37	22.9
ENSMUSP00000025563	Fth1	ferritin heavy polypeptide 1	1.88807	0.916913	0.04287	up	9	54	21.1
ENSMUSP00000022496	Kpna3	karyopherin (importin) alpha 3	0.829068	-0.270438	0.000788	down	5	24	57.7
ENSMUSP00000133855	Gps1	G protein pathway suppressor 1	0.813871	-0.297127	0.002524	down	5	16	58.8
ENSMUSP00000030805	Park7	Parkinson disease (autosomal recessive, early onset) 7	0.781211	-0.356216	0	down	11	76	20
ENSMUSP00000020298	Pcbd1	pterin 4 alpha carbinolamine dehydratase/dimerization cofactor of hepatocyte nuclear factor 1 alpha (TCF1) 1	0.744939	-0.424806	0.006385	down	2	52	12
ENSMUSP00000079232	Akr1c20	aldo-keto reductase family 1, member C20	0.809149	-0.305524	0.001306	down	8	39	36.8
ENSMUSP00000114963	Ndufb5	NADH:ubiquinone oxidoreductase subunit B5	1.36892	0.453039	0.002172	up	4	21	21.7
ENSMUSP00000007803	Bcl2l1	BCL2-like 1	1.35212	0.435219	0.01276	up	3	15	26.1
ENSMUSP00000025065	Nudt12	nudix (nucleoside diphosphate linked moiety X)-type motif 12	0.79595	-0.329251	0.00053	down	16	48	51.5
ENSMUSP00000023694	Cfap298	cilia and flagella associate protien 298	1.22408	0.291698	0.03742	up	1	2	33.2
ENSMUSP00000033821	F10	coagulation factor X	0.827681	-0.272853	0.0244	down	4	11	55.2
ENSMUSP00000029549	Tpm3	tropomyosin 3, gamma	1.20371	0.267493	0.002353	up	6	46	29
ENSMUSP00000054086	Cox17	cytochrome c oxidase assembly protein 17, copper chaperone	1.36747	0.45151	0.001782	up	2	32	6.8
ENSMUSP00000117256	Paip1	polyadenylate binding protein-interacting protein 1	0.794865	-0.331218	7.1e-05	down	3	8	53.9
ENSMUSP00000021039	Lig3	ligase III, DNA, ATP-dependent	0.799729	-0.322417	0.01637	down	2	2	113.1
ENSMUSP00000033415	Nadsyn1	NAD synthetase 1	0.765957	-0.384664	0.001934	down	4	9	81.6
ENSMUSP00000084234	Slc22a7	solute carrier family 22 (organic anion transporter), member 7	1.35065	0.433653	0.03781	up	1	2	59.6
ENSMUSP00000023952	Krt8	keratin 8	1.2476	0.319156	0.000175	up	31	79	54.5
ENSMUSP00000069209	Ephx2	epoxide hydrolase 2, cytoplasmic	0.794409	-0.332045	0.002088	down	28	75	62.5
ENSMUSP00000109639	Cacfd1	calcium channel flower domain containing 1	1.2795	0.355576	0.01963	up	1	5	18.3
ENSMUSP00000106317	C7	complement component 7	0.76643	-0.383774	0.02146	down	2	4	93.3
ENSMUSP00000037259	Fmo1	flavin containing monooxygenase 1	1.31656	0.396769	6.1e-05	up	23	61	59.9
ENSMUSP00000023269	Rpl24	ribosomal protein L24	1.2226	0.289947	0.003365	up	9	40	17.8
ENSMUSP00000000828	Txnrd3	thioredoxin reductase 3	0.632128	-0.661711	0.006381	down	1	1	67.5
ENSMUSP00000098097	Ube2z	ubiquitin-conjugating enzyme E2Z	0.820348	-0.285692	0.006211	down	5	14	38.3
ENSMUSP00000025204	Pfdn1	prefoldin 1	0.74978	-0.415461	0.000905	down	2	17	14.2
ENSMUSP00000022494	Ebpl	emopamil binding protein-like	0.734498	-0.44517	0.02887	down	1	4	23.3
ENSMUSP00000086730	Magi1	membrane associated guanylate kinase, WW and PDZ domain containing 1	0.827164	-0.273755	0.02729	down	4	6	161.9
ENSMUSP00000011896	Pgam1	phosphoglycerate mutase 1	0.788097	-0.343554	0.008978	down	14	72	28.8
ENSMUSP00000158747	Dapk2	death-associated protein kinase 2	0.804827	-0.313249	0.001372	down	3	9	56.1
ENSMUSP00000019605	Plscr3	phospholipid scramblase 3	0.786023	-0.347356	0.000237	down	1	7	31.8
ENSMUSP00000000687	Haao	3-hydroxyanthranilate 3,4-dioxygenase	0.747838	-0.419203	0.01042	down	20	85	32.8
ENSMUSP00000063272	Ascc2	activating signal cointegrator 1 complex subunit 2	0.761833	-0.392454	0.04298	down	5	12	85.6
ENSMUSP00000082856	Ppcdc	phosphopantothenoylcysteine decarboxylase	0.819577	-0.287048	0.002192	down	2	14	22.3
ENSMUSP00000015950	Qdpr	quinoid dihydropteridine reductase	0.815872	-0.293586	0.005625	down	6	66	25.6
ENSMUSP00000081745	Galt	galactose-1-phosphate uridyl transferase	0.763191	-0.389884	0.000262	down	9	33	41.2
ENSMUSP00000029082	Psma7	proteasome subunit alpha 7	0.795368	-0.330306	4e-05	down	13	64	27.8
ENSMUSP00000049355	Gpi1	glucose-6-phosphate isomerase 1	0.781785	-0.355155	0.03052	down	23	48	62.7
ENSMUSP00000034164	Ist1	increased sodium tolerance 1 homolog (yeast)	0.814509	-0.295998	0.006109	down	3	10	39.4
ENSMUSP00000042860	Gnpnat1	glucosamine-phosphate N-acetyltransferase 1	0.817571	-0.290584	0.003233	down	6	54	20.8
ENSMUSP00000047737	S100a13	S100 calcium binding protein A13	0.787602	-0.344462	0.03453	down	5	42	11.2
ENSMUSP00000100933	Nr1h4	nuclear receptor subfamily 1, group H, member 4	0.812948	-0.298766	0.02123	down	3	10	56
ENSMUSP00000077687	Aldoart1	aldolase 1 A, retrogene 1	0.756228	-0.403107	0.01835	down	1	32	45.3
ENSMUSP00000133815	Hspa1b	heat shock protein 1B	0.754667	-0.406089	0.00134	down	12	40	70.1
ENSMUSP00000040591	Aldh5a1	aldhehyde dehydrogenase family 5, subfamily A1	1.28093	0.357186	0.001443	up	21	60	55.9
ENSMUSP00000115355	Synpo	synaptopodin	0.702071	-0.510312	0.000802	down	1	1	117.4
ENSMUSP00000129999	Camk2d	calcium/calmodulin-dependent protein kinase II, delta	0.781391	-0.355883	0.00093	down	6	17	60
ENSMUSP00000098768	Sod3	superoxide dismutase 3, extracellular	0.802285	-0.317813	0.002884	down	2	10	27.4
ENSMUSP00000103904	Lgals9	lectin, galactose binding, soluble 9	0.782369	-0.354079	0.04294	down	12	48	40
ENSMUSP00000085311	Krt77	keratin 77	0.774077	-0.36945	0.008244	down	1	6	61.3
ENSMUSP00000002765	Prkd1	protein kinase D1	0.774505	-0.368654	0.01682	down	1	3	102
ENSMUSP00000023405	Arl6	ADP-ribosylation factor-like 6	0.820814	-0.284873	0.04979	down	1	10	20.9
ENSMUSP00000019638	Cops6	COP9 signalosome subunit 6	0.808924	-0.305925	0.002192	down	9	40	35.9
ENSMUSP00000049466	Lrrc14	leucine rich repeat containing 14	0.750668	-0.413753	0.02017	down	1	2	54.9
ENSMUSP00000021547	Zfyve26	zinc finger, FYVE domain containing 26	0.786364	-0.346731	0.01934	down	1	0	282.8
ENSMUSP00000091238	Casp3	caspase 3	0.771867	-0.373577	0.02812	down	8	35	31.5
ENSMUSP00000032065	Pcyox1	prenylcysteine oxidase 1	1.20386	0.267667	0.02472	up	15	48	56.5
ENSMUSP00000005477	Cyp2b10	cytochrome P450, family 2, subfamily b, polypeptide 10	7.02493	2.81248	0.03224	up	9	33	56.8
ENSMUSP00000144050	Khk	ketohexokinase	0.803585	-0.315478	0.04744	down	20	84	32.7
ENSMUSP00000037206	Fkbp1a	FK506 binding protein 1a	0.791142	-0.337992	0.01124	down	3	41	11.9
ENSMUSP00000031018	Rbks	ribokinase	0.766036	-0.384516	0.002812	down	4	16	34.1
ENSMUSP00000034905	Gclc	glutamate-cysteine ligase, catalytic subunit	0.789954	-0.340159	0.000639	down	26	55	72.5
ENSMUSP00000105010	Tomm34	translocase of outer mitochondrial membrane 34	0.794872	-0.331206	0.002033	down	7	22	34.3
ENSMUSP00000020529	Ahsa2	AHA1, activator of heat shock protein ATPase 2	0.81922	-0.287677	0.01174	down	5	18	37.6
ENSMUSP00000001806	Coasy	Coenzyme A synthase	0.82556	-0.276556	0.007459	down	17	49	62
ENSMUSP00000036996	Man1b1	mannosidase, alpha, class 1B, member 1	0.808688	-0.306346	0.02118	down	1	2	75.1
ENSMUSP00000088057	Psma5	proteasome subunit alpha 5	0.746161	-0.422442	0.003736	down	8	44	26.4
ENSMUSP00000141014	Dnpep	aspartyl aminopeptidase	0.721586	-0.470757	0.02588	down	1	27	30.1
ENSMUSP00000073061	Pgrmc1	progesterone receptor membrane component 1	1.24899	0.320765	0.003791	up	9	42	21.7
ENSMUSP00000034848	Psma4	proteasome subunit alpha 4	0.827596	-0.273002	0.001166	down	10	52	29.5
ENSMUSP00000116108	Tcp1	t-complex protein 1	0.815335	-0.294536	0.000336	down	24	61	60.4
ENSMUSP00000050788	Phkb	phosphorylase kinase beta	0.78527	-0.348739	0.002995	down	15	19	123.8
ENSMUSP00000159089	Acp2	acid phosphatase 2, lysosomal	1.27804	0.35393	0.0004	up	4	9	49.6
ENSMUSP00000000759	Chmp1a	charged multivesicular body protein 1A	1.23211	0.301129	8.4e-05	up	2	8	21.6
ENSMUSP00000140566	Dnajb2	DnaJ heat shock protein family (Hsp40) member B2	0.779068	-0.36018	0.000151	down	4	20	35.6
ENSMUSP00000029480	Prpf38b	PRP38 pre-mRNA processing factor 38 (yeast) domain containing B	1.20676	0.271138	0.04108	up	2	3	63.7
ENSMUSP00000136957	Purb	purine rich element binding protein B	0.819738	-0.286765	0.002167	down	3	22	33.9
ENSMUSP00000030299	Cyp2j5	cytochrome P450, family 2, subfamily j, polypeptide 5	1.20521	0.269291	0.000134	up	21	58	57.7
ENSMUSP00000034203	Cog4	component of oligomeric golgi complex 4	0.727111	-0.459752	0.01099	down	5	10	88.6
ENSMUSP00000026907	Klkb1	kallikrein B, plasma 1	0.807163	-0.309068	0.000407	down	10	19	71.3
ENSMUSP00000033995	Rbpms	RNA binding protein gene with multiple splicing	1.34939	0.432306	0.00866	up	2	15	24.3
ENSMUSP00000025127	Mapre2	microtubule-associated protein, RP/EB family, member 2	1.3178	0.398133	0.005562	up	2	10	36.9
ENSMUSP00000072236	Ugt3a2	UDP glycosyltransferases 3 family, polypeptide A2	1.32725	0.408444	0.005615	up	12	39	59.6
ENSMUSP00000015855	Prune1	prune exopolyphosphatase	0.787546	-0.344564	0.000495	down	5	17	50.2
ENSMUSP00000138250	Xpnpep1	X-prolyl aminopeptidase (aminopeptidase P) 1, soluble	0.801209	-0.319749	0.002823	down	11	25	74.5
ENSMUSP00000043190	Gna11	guanine nucleotide binding protein, alpha 11	1.24377	0.314719	0.03217	up	5	30	42
ENSMUSP00000062030	H1f1	H1.1 linker histone, cluster member	0.786981	-0.3456	0.006619	down	3	26	21.8
ENSMUSP00000128668	Rabggta	Rab geranylgeranyl transferase, a subunit	0.768099	-0.380636	0.001881	down	9	24	64.9
ENSMUSP00000110421	Fhl1	four and a half LIM domains 1	0.713918	-0.486169	0.0111	down	4	16	35.1
ENSMUSP00000109761	Stx18	syntaxin 18	0.809925	-0.30414	0.009536	down	5	19	38.4
ENSMUSP00000148069	Aldh16a1	aldehyde dehydrogenase 16 family, member A1	0.67154	-0.574455	0.000141	down	14	23	84.7
ENSMUSP00000038914	Kmo	kynurenine 3-monooxygenase (kynurenine 3-hydroxylase)	1.208	0.27262	0.006003	up	21	55	54.5
ENSMUSP00000076178	Gpkow	G patch domain and KOW motifs	0.819981	-0.286337	0.009106	down	1	2	53.8
ENSMUSP00000156334	Nit2	nitrilase family, member 2	0.776173	-0.36555	0.01216	down	1	86	16.2
ENSMUSP00000061760	Gprc5c	G protein-coupled receptor, family C, group 5, member C	1.57874	0.65877	0.004049	up	2	7	48.5
ENSMUSP00000092907	Nr2c2ap	nuclear receptor 2C2-associated protein	0.706454	-0.501332	0.002107	down	1	9	15.8
ENSMUSP00000084799	Nif3l1	Ngg1 interacting factor 3-like 1 (S. pombe)	0.822474	-0.281958	0.001934	down	6	23	41.7
ENSMUSP00000019722	Ubxn6	UBX domain protein 6	0.810225	-0.303605	0.02148	down	4	14	49.8
ENSMUSP00000113527	Cdh13	cadherin 13	0.779244	-0.359854	0.03219	down	1	1	78.1
ENSMUSP00000031866	Mtpn	myotrophin	0.818208	-0.289461	0.01999	down	5	53	12.9
ENSMUSP00000044472	Scaf4	SR-related CTD-associated factor 4	0.636364	-0.652077	0.01065	down	1	2	131.6
ENSMUSP00000034541	Srpr	signal recognition particle receptor ('docking protein')	1.25263	0.324962	0.01454	up	20	38	69.6
ENSMUSP00000019302	Tmem160	transmembrane protein 160	1.21988	0.286737	0.02571	up	2	11	19.6
ENSMUSP00000025743	Mrpl21	mitochondrial ribosomal protein L21	1.34105	0.42336	0.009262	up	4	26	23.4
ENSMUSP00000105531	Tmed9	transmembrane p24 trafficking protein 9	1.2307	0.299477	0.0286	up	5	34	27.1
ENSMUSP00000015157	Trappc2l	trafficking protein particle complex 2-like	0.820853	-0.284804	0.004553	down	1	6	16
ENSMUSP00000058321	Cavin1	caveolae associated 1	0.741144	-0.432173	0.0354	down	3	9	43.9
ENSMUSP00000053145	Uqcrq	ubiquinol-cytochrome c reductase, complex III subunit VII	1.26909	0.343794	0.003162	up	6	55	9.8
ENSMUSP00000076856	Col4a3bp	collagen, type IV, alpha 3 (Goodpasture antigen) binding protein	0.79261	-0.335317	0.005428	down	8	12	71.1
ENSMUSP00000102139	Acsm3	acyl-CoA synthetase medium-chain family member 3	1.26522	0.339393	0.001355	up	24	49	70.2
ENSMUSP00000023128	Itga5	integrin alpha 5 (fibronectin receptor alpha)	1.22416	0.29179	0.005775	up	12	15	115
ENSMUSP00000025632	Carnmt1	carnosine N-methyltransferase 1	0.785728	-0.347899	0.000407	down	3	11	46.3
ENSMUSP00000010520	Nedd8	neural precursor cell expressed, developmentally down-regulated gene 8	0.826336	-0.2752	0.02162	down	2	25	9
ENSMUSP00000035804	Mtarc1	mitochondrial amidoxime reducing component 1	0.773865	-0.369847	0.01903	down	12	52	38
ENSMUSP00000028083	Psmb7	proteasome (prosome, macropain) subunit, beta type 7	0.724346	-0.465249	0.001011	down	8	38	29.9
ENSMUSP00000034141	Lonp2	lon peptidase 2, peroxisomal	0.81109	-0.302066	0.002011	down	26	44	94.5
ENSMUSP00000021843	Nqo2	N-ribosyldihydronicotinamide quinone reductase 2	0.758471	-0.398833	0.005745	down	11	63	26.2
ENSMUSP00000044033	Serpina6	serine (or cysteine) peptidase inhibitor, clade A, member 6	0.799246	-0.323288	0.007793	down	2	8	44.7
ENSMUSP00000032936	Ppp4c	protein phosphatase 4, catalytic subunit	0.791831	-0.336736	0.006821	down	5	29	35.1
ENSMUSP00000044342	Lgalsl	lectin, galactoside binding-like	0.779851	-0.35873	0.02024	down	2	19	18.9
ENSMUSP00000125993	Camsap3	calmodulin regulated spectrin-associated protein family, member 3	0.731426	-0.451216	0.04799	down	2	3	135.2
ENSMUSP00000040580	Galm	galactose mutarotase	0.690062	-0.535202	0.001631	down	10	53	37.8
ENSMUSP00000023365	Bfar	bifunctional apoptosis regulator	1.24749	0.319031	0.02494	up	3	9	52.9
ENSMUSP00000008579	Rdh13	retinol dehydrogenase 13 (all-trans and 9-cis)	0.778058	-0.362051	0.008485	down	3	11	36.4
ENSMUSP00000055862	Arf6	ADP-ribosylation factor 6	1.22054	0.287516	0.006659	up	8	66	20.1
ENSMUSP00000108865	Crbn	cereblon	0.814109	-0.296707	0.04611	down	1	2	50.8
ENSMUSP00000039663	Dmgdh	dimethylglycine dehydrogenase precursor	1.26804	0.342603	0.008096	up	41	73	97.2
ENSMUSP00000073371	Lima1	LIM domain and actin binding 1	1.20955	0.274466	0.001045	up	28	41	84
ENSMUSP00000069932	Cyp3a44	cytochrome P450, family 3, subfamily a, polypeptide 44	0.797064	-0.327232	0.04554	down	1	20	57.6
ENSMUSP00000028807	Ivd	isovaleryl coenzyme A dehydrogenase	1.4018	0.487279	1.4e-05	up	20	70	46.3
ENSMUSP00000018012	Sgk2	serum/glucocorticoid regulated kinase 2	0.815024	-0.295086	0.009007	down	4	17	41.3
ENSMUSP00000115704	Ptgr2	prostaglandin reductase 2	0.819578	-0.287047	0.009734	down	9	39	38
ENSMUSP00000119392	Pklr	pyruvate kinase liver and red blood cell	0.700808	-0.512909	0.006877	down	1	75	7.9
ENSMUSP00000072320	Rpl18	ribosomal protein L18	1.24142	0.311991	0.03193	up	7	41	21.6
ENSMUSP00000034391	Cog8	component of oligomeric golgi complex 8	0.819116	-0.28786	0.01532	down	1	1	71.6
ENSMUSP00000025931	Pdcd4	programmed cell death 4	0.640641	-0.642411	0.000691	down	13	39	51.7
ENSMUSP00000120754	Gk	glycerol kinase	0.814779	-0.295519	0.03521	down	1	65	59.8
ENSMUSP00000002389	Tgm1	transglutaminase 1, K polypeptide	1.23141	0.300305	0.01707	up	14	26	89.7
ENSMUSP00000042162	Dph1	diphthamide biosynthesis 1	0.820135	-0.286067	0.01952	down	2	6	48
ENSMUSP00000037962	Pex11b	peroxisomal biogenesis factor 11 beta	0.812572	-0.299432	0.005921	down	5	30	28.7
ENSMUSP00000025249	Apom	apolipoprotein M	1.68778	0.755123	0.006395	up	2	12	21.3
ENSMUSP00000034359	Tradd	TNFRSF1A-associated via death domain	0.818593	-0.288781	0.000827	down	5	24	34.6
ENSMUSP00000062782	Vav2	vav 2 oncogene	0.787595	-0.344475	0.01369	down	4	7	99.9
ENSMUSP00000027684	Arl8a	ADP-ribosylation factor-like 8A	0.799618	-0.322617	0.003543	down	1	18	21.4
ENSMUSP00000010007	Sdhb	succinate dehydrogenase complex, subunit B, iron sulfur (Ip)	1.21547	0.281514	0.04625	up	13	58	31.8
ENSMUSP00000104532	Acsl6	acyl-CoA synthetase long-chain family member 6	1.2365	0.306264	0.02683	up	1	1	80.7
ENSMUSP00000025236	Stard4	StAR-related lipid transfer (START) domain containing 4	0.781002	-0.356602	0.02799	down	4	30	25.5
ENSMUSP00000140330	Ly6g2	lymphocyte antigen 6 complex, locus G2	0.82	-0.286304	0.01129	down	1	19	14.4
ENSMUSP00000148722	Mup22	major urinary protein 22	2.63361	1.39704	0.006021	up	3	76	20.8
ENSMUSP00000028816	Tmem230	transmembrane protein 230	1.26793	0.342473	0.02831	up	2	21	13.2
ENSMUSP00000021653	Acot3	acyl-CoA thioesterase 3	0.641623	-0.640202	0.04534	down	5	34	47.5
ENSMUSP00000025356	Mal2	mal, T cell differentiation protein 2	0.788023	-0.343691	0.008666	down	1	6	19.1
ENSMUSP00000004774	Aqp1	aquaporin 1	1.45618	0.542193	0.01207	up	4	17	28.8
ENSMUSP00000026987	Nop16	NOP16 nucleolar protein	1.25585	0.328661	0.00783	up	4	27	21.1
ENSMUSP00000126242	Mpped1	metallophosphoesterase domain containing 1	0.737246	-0.439782	0.004739	down	1	4	19.2
ENSMUSP00000043092	Blvrb	biliverdin reductase B (flavin reductase (NADPH))	1.25841	0.331606	0.03437	up	10	76	22.2
ENSMUSP00000159294	Saraf	store-operated calcium entry-associated regulatory factor	1.43394	0.519982	0.004533	up	5	17	38.7
ENSMUSP00000019939	Snx3	sorting nexin 3	1.37848	0.463079	0.002044	up	5	48	18.8
ENSMUSP00000041456	Wdr45	WD repeat domain 45	0.818683	-0.288622	0.002799	down	3	10	39.8
ENSMUSP00000030192	Hint2	histidine triad nucleotide binding protein 2	1.37069	0.454905	0.009227	up	7	46	17.3
ENSMUSP00000066325	Rab3gap2	RAB3 GTPase activating protein subunit 2	0.824393	-0.278597	0.002561	down	12	11	154.5
ENSMUSP00000092233	Ugt2b36	UDP glucuronosyltransferase 2 family, polypeptide B36	1.35502	0.438311	0.04913	up	14	51	61
ENSMUSP00000001412	Vps50	VPS50 EARP/GARPII complex subunit	0.811594	-0.30117	0.01714	down	2	4	111.1
ENSMUSP00000151358	Ncoa1	nuclear receptor coactivator 1	0.764313	-0.387765	0.01158	down	1	1	156.9
ENSMUSP00000021632	Akr1c12	aldo-keto reductase family 1, member C12	0.829912	-0.26897	0.02789	down	5	72	37
ENSMUSP00000000335	Comt	catechol-O-methyltransferase	0.787763	-0.344167	0.004484	down	10	55	29.5
ENSMUSP00000017851	Serinc3	serine incorporator 3	2.32852	1.21941	0.03095	up	2	8	52.6
ENSMUSP00000029837	Uox	urate oxidase	0.773834	-0.369903	0.03044	down	18	70	35
ENSMUSP00000089459	Akr1e1	aldo-keto reductase family 1, member E1	0.817057	-0.291492	0.01219	down	8	38	34.4
ENSMUSP00000130811	Lamtor3	late endosomal/lysosomal adaptor, MAPK and MTOR activator 3	0.813521	-0.297748	0.03711	down	2	22	13.5
ENSMUSP00000108779	Tmsb15a	thymosin beta 15a	0.732744	-0.448618	0.009078	down	1	9	8.9
ENSMUSP00000045384	Shfl	shiftless antiviral inhibitor of ribosomal frameshifting	0.789712	-0.340602	0.002246	down	2	7	33
ENSMUSP00000027144	Cps1	carbamoyl-phosphate synthetase 1	1.24864	0.320358	0.01804	up	86	75	164.5
ENSMUSP00000050258	Nags	N-acetylglutamate synthase	1.34206	0.424452	0.001734	up	10	26	57.5
ENSMUSP00000041104	Aifm1	apoptosis-inducing factor, mitochondrion-associated 1	1.29064	0.368087	0.000552	up	25	52	66.7
ENSMUSP00000035086	Pdcd6ip	programmed cell death 6 interacting protein	0.791618	-0.337123	0.006003	down	36	56	96
ENSMUSP00000020927	Hs1bp3	HCLS1 binding protein 3	0.823235	-0.280623	0.03884	down	7	26	43.7
ENSMUSP00000063548	Abat	4-aminobutyrate aminotransferase	1.20884	0.273627	0.001905	up	26	74	56.4
ENSMUSP00000020846	Srebf1	sterol regulatory element binding transcription factor 1	0.721985	-0.469959	0.009823	down	1	1	120.5
ENSMUSP00000039335	Timm8b	translocase of inner mitochondrial membrane 8B	1.24471	0.315807	0.005069	up	3	36	9.3
ENSMUSP00000154478	Nudcd1	NudC domain containing 1	0.73069	-0.452668	0.01664	down	6	17	66.7
ENSMUSP00000035860	Crygn	crystallin, gamma N	0.658587	-0.602555	0.009305	down	2	19	21.4
ENSMUSP00000115419	Cox7c	cytochrome c oxidase subunit 7C	1.35526	0.438575	0.0119	up	2	29	7.3
ENSMUSP00000096264	Amy2a2	amylase 2a2	0.44598	-1.16495	0.0263	down	2	8	57.3
ENSMUSP00000053543	Meaf6	MYST/Esa1-associated factor 6	0.815686	-0.293914	0.01452	down	2	10	21.7
ENSMUSP00000125077	Impdh1	inosine monophosphate dehydrogenase 1	0.770622	-0.375905	0.01388	down	1	5	57.7
ENSMUSP00000019354	Atp6v1e1	ATPase, H+ transporting, lysosomal V1 subunit E1	0.763298	-0.389681	0.03372	down	5	18	26.1
ENSMUSP00000031486	Prkab1	protein kinase, AMP-activated, beta 1 non-catalytic subunit	0.759277	-0.397302	0.00028	down	7	37	30.3
ENSMUSP00000030935	Prxl2b	peroxiredoxin like 2B	1.21539	0.28142	0.008999	up	1	4	21.7
ENSMUSP00000046324	Gstt2	glutathione S-transferase, theta 2	0.793774	-0.333199	0.02058	down	9	58	27.6
ENSMUSP00000021249	Scrn2	secernin 2	0.827679	-0.272857	0.00432	down	13	49	46.6
ENSMUSP00000038339	Mavs	mitochondrial antiviral signaling protein	0.735438	-0.443324	0.01164	down	15	61	53.4
ENSMUSP00000033871	Slc25a15	solute carrier family 25 (mitochondrial carrier ornithine transporter), member 15	1.37242	0.456725	0.002729	up	18	76	32.8
ENSMUSP00000133948	Usp9x	ubiquitin specific peptidase 9, X chromosome	0.829026	-0.270511	0.03488	down	1	21	20.5
ENSMUSP00000084794	Dido1	death inducer-obliterator 1	0.807466	-0.308527	0.0237	down	1	1	247
ENSMUSP00000033975	Ddhd2	DDHD domain containing 2	0.746724	-0.421354	0.001076	down	6	12	79.5
ENSMUSP00000023222	Oplah	5-oxoprolinase (ATP-hydrolysing)	0.794238	-0.332356	0.01143	down	40	49	137.5
ENSMUSP00000117469	Mmp27	matrix metallopeptidase 27	0.704735	-0.504846	0.01016	down	1	2	62.5
ENSMUSP00000006544	Gcat	glycine C-acetyltransferase (2-amino-3-ketobutyrate-coenzyme A ligase)	1.27839	0.35433	0.007615	up	13	45	44.9
ENSMUSP00000014753	Chrne	cholinergic receptor, nicotinic, epsilon polypeptide	0.63194	-0.662142	0.002329	down	1	1	55
ENSMUSP00000070596	Pfdn4	prefoldin 4	0.768274	-0.380307	0.001518	down	4	37	15.2
ENSMUSP00000113353	Cox18	cytochrome c oxidase assembly protein 18	1.20476	0.268747	0.008724	up	2	6	36.4
ENSMUSP00000001715	Gstt3	glutathione S-transferase, theta 3	1.21212	0.277534	0.04607	up	11	76	27.4
ENSMUSP00000002840	Pex6	peroxisomal biogenesis factor 6	0.821074	-0.284417	0.000586	down	11	19	104.5
ENSMUSP00000033723	Syap1	synapse associated protein 1	0.823705	-0.2798	0.02604	down	6	36	41.3
ENSMUSP00000005503	Msh6	mutS homolog 6	0.697866	-0.518977	0.003261	down	4	3	151
ENSMUSP00000154939	Aco2	aconitase 2, mitochondrial	1.51928	0.603391	0.00779	up	1	69	7.5
ENSMUSP00000153472	Cnnm1	cyclin M1	0.788356	-0.343081	0.001474	down	1	2	106
ENSMUSP00000019974	Rab32	RAB32, member RAS oncogene family	0.777529	-0.363031	0.000258	down	7	45	25.1
ENSMUSP00000026295	Tsr2	TSR2 20S rRNA accumulation	0.708793	-0.496563	0.007418	down	1	8	21.4
ENSMUSP00000115881	Psmg4	proteasome (prosome, macropain) assembly chaperone 4	0.644715	-0.633266	0.008442	down	2	33	14
ENSMUSP00000092966	Cyp4v3	cytochrome P450, family 4, subfamily v, polypeptide 3	1.91585	0.937985	0.006339	up	14	28	60.9
ENSMUSP00000079198	Oas1a	2'-5' oligoadenylate synthetase 1A	0.757309	-0.401046	0.01715	down	2	10	42.4
ENSMUSP00000112113	Ctu2	cytosolic thiouridylase subunit 2	0.676248	-0.564376	0.000138	down	1	2	56.1
ENSMUSP00000032371	Gys2	glycogen synthase 2	0.778466	-0.361294	0.02394	down	27	53	80.8
ENSMUSP00000067200	Snupn	snurportin 1	0.794141	-0.332533	0.006712	down	1	2	41
ENSMUSP00000065271	Mettl7a1	methyltransferase like 7A1	1.57198	0.652581	0.02908	up	7	52	28.1
ENSMUSP00000117136	Ciao3	cytosolic iron-sulfur assembly component 3	0.798108	-0.325345	0.00664	down	2	7	54.7
ENSMUSP00000143855	Stim2	stromal interaction molecule 2	1.38127	0.465992	0.02917	up	1	3	84.7
ENSMUSP00000108620	Tsc22d3	TSC22 domain family, member 3	1.53576	0.618952	0.01512	up	1	5	22.6
ENSMUSP00000099453	Acsf2	acyl-CoA synthetase family member 2	1.34338	0.425868	0.002881	up	27	58	67.9
ENSMUSP00000030660	Trappc3	trafficking protein particle complex 3	0.806662	-0.309964	0.01044	down	2	12	20.3
ENSMUSP00000102602	Mapt	microtubule-associated protein tau	0.798202	-0.325175	0.04044	down	1	1	78
ENSMUSP00000146960	Cox7a1	cytochrome c oxidase subunit 7A1	0.721244	-0.471441	0.02594	down	1	15	9.8
ENSMUSP00000131943	Sco2	SCO2 cytochrome c oxidase assembly protein	1.23595	0.305615	0.01132	up	2	18	28.9
ENSMUSP00000032597	Rpl28	ribosomal protein L28	1.28286	0.35937	0.01305	up	7	42	15.7
ENSMUSP00000136527	Spcs3	signal peptidase complex subunit 3 homolog (S. cerevisiae)	1.2763	0.351966	0.000558	up	2	12	20.3
ENSMUSP00000072803	Ugt1a1	UDP glucuronosyltransferase 1 family, polypeptide A1	1.38619	0.471126	0.004276	up	11	51	60
ENSMUSP00000013970	Pip4k2c	phosphatidylinositol-5-phosphate 4-kinase, type II, gamma	0.788335	-0.343119	0.006157	down	2	5	47.3
ENSMUSP00000056152	Otc	ornithine transcarbamylase	1.29206	0.369668	0.002644	up	20	74	39.7
ENSMUSP00000013458	Adh4	alcohol dehydrogenase 4 (class II), pi polypeptide	0.662303	-0.594437	0.02843	down	12	56	40.2
ENSMUSP00000000349	Dbt	dihydrolipoamide branched chain transacylase E2	1.32718	0.408365	0.001024	up	16	36	53.2
ENSMUSP00000068568	Retsat	retinol saturase (all trans retinol 13,14 reductase)	1.27397	0.349336	0.0147	up	18	42	67.3
ENSMUSP00000096254	Cyp2a4	cytochrome P450, family 2, subfamily a, polypeptide 4	2.36857	1.24402	0.01205	up	1	40	56.7
ENSMUSP00000063677	Plekho2	pleckstrin homology domain containing, family O member 2	0.816611	-0.29228	0.01387	down	2	7	53.8
ENSMUSP00000063977	Tmem150a	transmembrane protein 150A	1.21321	0.278834	0.02474	up	1	5	29
ENSMUSP00000067114	Slc22a28	solute carrier family 22, member 28	1.32171	0.402408	0.009746	up	7	15	62.1
ENSMUSP00000030412	Ppt1	palmitoyl-protein thioesterase 1	1.63127	0.705994	0.002663	up	7	33	34.5
ENSMUSP00000032228	Mug1	murinoglobulin 1	1.31388	0.393831	0.03094	up	23	38	165.2
ENSMUSP00000093831	Cstf2t	cleavage stimulation factor, 3' pre-RNA subunit 2, tau	0.800707	-0.320654	0.02269	down	1	8	65.8
ENSMUSP00000015171	Galns	galactosamine (N-acetyl)-6-sulfate sulfatase	1.2564	0.329296	0.01171	up	6	15	57.6
ENSMUSP00000032078	Cct7	chaperonin containing Tcp1, subunit 7 (eta)	0.807266	-0.308885	0.0037	down	24	62	59.6
ENSMUSP00000020754	Cfap36	cilia and flagella associated protein 36	0.784221	-0.350668	0.001393	down	2	10	39.6
ENSMUSP00000036983	Car14	carbonic anhydrase 14	1.26767	0.342182	0.00037	up	3	9	37.5
ENSMUSP00000026416	Cdk2	cyclin-dependent kinase 2	0.635023	-0.655119	0.0115	down	1	4	39
ENSMUSP00000021652	Acot4	acyl-CoA thioesterase 4	0.780905	-0.356782	0.04419	down	9	43	46.5
ENSMUSP00000159229	Slc4a4	solute carrier family 4 (anion exchanger), member 4	0.656034	-0.608158	0.03825	down	2	3	125
ENSMUSP00000068087	Stx17	syntaxin 17	0.78874	-0.342379	0.03486	down	1	8	33.2
ENSMUSP00000076899	Mup21	major urinary protein 21	2.18559	1.12802	0.02935	up	1	51	21.2
ENSMUSP00000123410	Rpl27a	ribosomal protein L27A	1.412	0.497746	0.007125	up	5	34	16.6
ENSMUSP00000088334	Map3k20	mitogen-activated protein kinase kinase kinase 20	0.719553	-0.474828	0.01	down	1	2	91.7
ENSMUSP00000099634	Acadvl	acyl-Coenzyme A dehydrogenase, very long chain	1.27274	0.347937	0.0142	up	36	69	70.8
ENSMUSP00000029700	Sema4a	sema domain, immunoglobulin domain (Ig), transmembrane domain (TM) and short cytoplasmic domain, (semaphorin) 4A	0.688623	-0.538213	0.01472	down	2	4	83.4
ENSMUSP00000036013	Cdk13	cyclin-dependent kinase 13	0.776962	-0.364084	0.03745	down	1	0	164.5
ENSMUSP00000116235	Pkn1	protein kinase N1	0.814697	-0.295665	0.000824	down	3	4	104.9
ENSMUSP00000103869	Gnb4	guanine nucleotide binding protein (G protein), beta 4	0.817461	-0.290778	0.02046	down	2	21	37.4
ENSMUSP00000028603	Fbxo3	F-box protein 3	0.803435	-0.315748	0.002503	down	5	12	55.2
ENSMUSP00000025696	Ak3	adenylate kinase 3	1.23401	0.303348	0.00074	up	17	80	25.4
ENSMUSP00000098942	Chac2	ChaC, cation transport regulator 2	0.807897	-0.307756	0.000975	down	3	22	20.1
ENSMUSP00000153357	Cdadc1	cytidine and dCMP deaminase domain containing 1	0.820812	-0.284876	0.002379	down	2	5	59.1
ENSMUSP00000127276	Septin2	septin 2	0.791696	-0.336981	0.006394	down	1	47	37
ENSMUSP00000029786	Mrpl9	mitochondrial ribosomal protein L9	1.2294	0.297959	0.002304	up	4	16	30.2
ENSMUSP00000113396	Itgal	integrin alpha L	1.44986	0.535914	0.04711	up	2	3	133.2
ENSMUSP00000031707	Aass	aminoadipate-semialdehyde synthase	1.26116	0.334752	0.03053	up	40	57	102.9
ENSMUSP00000110011	Cmss1	cms small ribosomal subunit 1	0.813152	-0.298404	0.04271	down	2	12	31.6
ENSMUSP00000062214	Prodh2	proline dehydrogenase (oxidase) 2	1.41402	0.499799	0.004425	up	17	45	50.7
ENSMUSP00000030028	Erp44	endoplasmic reticulum protein 44	1.33858	0.420706	0.00788	up	12	39	46.8
ENSMUSP00000138308	Dst	dystonin	0.764884	-0.386688	0.00799	down	1	1	870
ENSMUSP00000097756	Cyth1	cytohesin 1	0.7513	-0.412539	0.0374	down	1	5	52.5
ENSMUSP00000003461	Ogdh	oxoglutarate (alpha-ketoglutarate) dehydrogenase (lipoamide)	1.42917	0.515174	3.7e-05	up	34	53	116.4
ENSMUSP00000100991	Reep6	receptor accessory protein 6	1.23697	0.306807	0.01108	up	6	36	22.2
ENSMUSP00000048903	Fam160b1	family with sequence similarity 160, member B1	0.812299	-0.299918	0.000867	down	7	15	86
ENSMUSP00000027178	Als2	alsin Rho guanine nucleotide exchange factor	0.828353	-0.271683	0.0208	down	6	6	182.5
ENSMUSP00000025358	Lvrn	laeverin	0.718935	-0.476067	0.001555	down	1	1	113.2
ENSMUSP00000042303	Dsc1	desmocollin 1	0.648061	-0.625799	0.002463	down	1	1	92.7
ENSMUSP00000124480	Cyb5a	cytochrome b5 type A (microsomal)	1.39091	0.476029	0.001456	up	5	34	15.2
ENSMUSP00000047376	Gls2	glutaminase 2 (liver, mitochondrial)	1.269	0.343687	0.002283	up	20	48	66.3
ENSMUSP00000065819	Thoc7	THO complex 7	0.754335	-0.406723	0.02393	down	1	5	23.7
ENSMUSP00000061991	Phka1	phosphorylase kinase alpha 1	0.82377	-0.279686	0.007884	down	5	6	138.7
ENSMUSP00000058237	S100a1	S100 calcium binding protein A1	0.566005	-0.821112	0.006925	down	3	47	10.5
ENSMUSP00000031549	Gm4951	predicted gene 4951	0.779645	-0.35911	0.00291	down	11	43	47.2
ENSMUSP00000021930	Sfxn1	sideroflexin 1	1.29113	0.368637	0.00534	up	12	53	35.6
ENSMUSP00000129163	Rab11a	RAB11A, member RAS oncogene family	0.746448	-0.421887	0.0117	down	1	54	24.4
ENSMUSP00000005452	Fgfr4	fibroblast growth factor receptor 4	1.70781	0.77215	0.01776	up	1	2	88.5
ENSMUSP00000049146	Edc3	enhancer of mRNA decapping 3	1.33792	0.419996	0.02623	up	1	2	55.9
ENSMUSP00000099469	Pex10	peroxisomal biogenesis factor 10	0.779767	-0.358884	0.02854	down	1	5	37.1
ENSMUSP00000022881	Retreg1	reticulophagy regulator 1	1.61647	0.692844	0.001782	up	1	3	52.9
ENSMUSP00000110093	Maea	macrophage erythroblast attacher	0.820386	-0.285626	0.01873	down	5	18	45.3
ENSMUSP00000046659	Hjv	hemojuvelin BMP co-receptor	1.54788	0.630296	0.001265	up	1	2	44.8
ENSMUSP00000034000	Asah1	N-acylsphingosine amidohydrolase 1	1.26963	0.344409	0.0267	up	15	43	44.6
ENSMUSP00000157661	Otud6b	OTU domain containing 6B	0.819048	-0.287981	0.0409	down	2	13	37.2
ENSMUSP00000043488	Xpot	exportin, tRNA (nuclear export receptor for tRNAs)	0.810387	-0.303318	0.01655	down	4	7	109.7
ENSMUSP00000127566	Guk1	guanylate kinase 1	0.824149	-0.279023	0.001846	down	7	44	24
ENSMUSP00000109877	Samsn1	SAM domain, SH3 domain and nuclear localization signals, 1	0.646494	-0.629292	0.006302	down	1	5	41.6
ENSMUSP00000017332	Coa3	cytochrome C oxidase assembly factor 3	1.21695	0.283266	0.03756	up	2	18	12
ENSMUSP00000033184	Tpp1	tripeptidyl peptidase I	1.47123	0.557017	0.006994	up	4	15	61.3
ENSMUSP00000155572	Cyp2d10	cytochrome P450, family 2, subfamily d, polypeptide 10	0.723558	-0.466819	0.03166	down	1	54	31.9
ENSMUSP00000034464	2310022B05Rik	RIKEN cDNA 2310022B05 gene	0.805969	-0.311205	0.01982	down	1	5	35.3
ENSMUSP00000157893	Pyroxd2	pyridine nucleotide-disulphide oxidoreductase domain 2	0.739533	-0.435315	0.03805	down	1	2	63.5
ENSMUSP00000046105	H2-Aa	histocompatibility 2, class II antigen A, alpha	0.542831	-0.881424	0.001952	down	3	22	28.1
ENSMUSP00000004560	Bid	BH3 interacting domain death agonist	0.768046	-0.380736	0.006808	down	4	34	21.9
ENSMUSP00000032503	Tspan9	tetraspanin 9	1.21235	0.277809	0.02875	up	4	25	26.7
ENSMUSP00000053160	Pars2	prolyl-tRNA synthetase (mitochondrial)(putative)	0.78478	-0.34964	0.02188	down	5	11	53.5
ENSMUSP00000087608	Btd	biotinidase	1.29192	0.369516	0.002769	up	8	24	59.2
ENSMUSP00000119041	Tnfaip8	tumor necrosis factor, alpha-induced protein 8	0.707538	-0.499121	0.01759	down	1	9	24.3
ENSMUSP00000041395	Ppm1k	protein phosphatase 1K (PP2C domain containing)	0.826209	-0.275422	0.000104	down	4	16	40.9
ENSMUSP00000025797	Mbl2	mannose-binding lectin (protein C) 2	0.819413	-0.287337	0.01632	down	6	33	25.9
ENSMUSP00000042955	Macc1	metastasis associated in colon cancer 1	0.729036	-0.455938	0.01104	down	1	2	96.8
ENSMUSP00000034584	Apoa5	apolipoprotein A-V	0.755759	-0.404001	0.03311	down	10	34	41.2
ENSMUSP00000145346	Gng12	guanine nucleotide binding protein (G protein), gamma 12	1.2501	0.322044	0.01747	up	3	49	9.2
ENSMUSP00000014445	Pam16	presequence translocase-asssociated motor 16 homolog (S. cerevisiae)	1.22895	0.297431	0.04892	up	5	53	13.8
ENSMUSP00000136343	Abcc3	ATP-binding cassette, sub-family C (CFTR/MRP), member 3	1.43933	0.5254	0.00573	up	23	23	169.1
ENSMUSP00000025663	Cemip2	cell migration inducing hyaluronidase 2	0.806181	-0.310825	0.03587	down	1	1	153.7
ENSMUSP00000062120	9530077C05Rik	RIKEN cDNA 9530077C05 gene	0.817926	-0.289958	8e-06	down	1	1	59.4
ENSMUSP00000033749	Pir	pirin	0.7685	-0.379883	0.01178	down	6	31	32
ENSMUSP00000045912	Acat3	acetyl-Coenzyme A acetyltransferase 3	0.726804	-0.460361	0.02664	down	5	74	41.4
ENSMUSP00000072829	Gm10053	predicted gene 10053	0.827183	-0.273721	0.004107	down	7	56	11.6
ENSMUSP00000021714	Zfyve21	zinc finger, FYVE domain containing 21	0.767938	-0.380938	0.007754	down	2	15	26
ENSMUSP00000039271	Fcsk	fucose kinase	0.751572	-0.412016	0.000904	down	5	11	119.2
ENSMUSP00000103007	Idh2	isocitrate dehydrogenase 2 (NADP+), mitochondrial	1.32542	0.406448	0.000135	up	21	51	50.9
ENSMUSP00000125019	Cpsf4	cleavage and polyadenylation specific factor 4	0.810458	-0.303192	0.02239	down	1	8	30.2
ENSMUSP00000107271	Stk38l	serine/threonine kinase 38 like	0.67727	-0.562198	0.00068	down	2	4	54.6
ENSMUSP00000045342	Adgrl3	adhesion G protein-coupled receptor L3	1.21751	0.283938	0.04312	up	1	1	171.7
ENSMUSP00000039900	Arhgef11	Rho guanine nucleotide exchange factor (GEF) 11	0.792741	-0.335078	0.02263	down	2	2	171.7
ENSMUSP00000121764	Epb41	erythrocyte membrane protein band 4.1	1.30392	0.382859	0.008568	up	2	18	40.3
ENSMUSP00000077757	Bak1	BCL2-antagonist/killer 1	1.34034	0.422597	0.01299	up	2	12	23.3
ENSMUSP00000016400	Ctsz	cathepsin Z	1.3945	0.479751	0.01059	up	8	40	34
ENSMUSP00000127878	Dnah8	dynein, axonemal, heavy chain 8	0.826532	-0.274858	0.03044	down	2	0	540.9
ENSMUSP00000029201	Pik3ca	phosphatidylinositol-4,5-bisphosphate 3-kinase catalytic subunit alpha	0.75216	-0.410888	0.03348	down	2	4	124.3
ENSMUSP00000021203	Timm22	translocase of inner mitochondrial membrane 22	0.676507	-0.563824	0.002098	down	1	4	20.1
ENSMUSP00000043768	Cd81	CD81 antigen	1.25741	0.330456	0.000824	up	3	21	25.8
ENSMUSP00000080469	Mug2	murinoglobulin 2	0.827621	-0.272958	0.004176	down	9	26	162.3
ENSMUSP00000025276	Rmc1	regulator of MON1-CCZ1	0.801151	-0.319854	0.01027	down	3	8	74.9
ENSMUSP00000104436	Arfrp1	ADP-ribosylation factor related protein 1	1.28275	0.359236	0.008456	up	1	4	22.6
ENSMUSP00000146805	Irgm2	immunity-related GTPase family M member 2	0.768552	-0.379786	0.003901	down	2	9	46.5
ENSMUSP00000114088	Ccdc9	coiled-coil domain containing 9	0.730449	-0.453145	0.000278	down	1	2	65.9
ENSMUSP00000155308	Cpsf1	cleavage and polyadenylation specific factor 1	0.742172	-0.430175	0.005776	down	3	3	161.7
ENSMUSP00000152944	Rps24	ribosomal protein S24	1.30471	0.383733	0.0373	up	5	39	15.4
ENSMUSP00000031788	Hibadh	3-hydroxyisobutyrate dehydrogenase	1.27525	0.350776	0.003647	up	13	58	35.4
ENSMUSP00000156077	Acap2	ArfGAP with coiled-coil, ankyrin repeat and PH domains 2	0.828675	-0.271122	0.01148	down	4	6	91.1
ENSMUSP00000031773	Pon3	paraoxonase 3	1.28317	0.359708	0.02347	up	13	65	39.3
ENSMUSP00000003100	Cyp2f2	cytochrome P450, family 2, subfamily f, polypeptide 2	1.33802	0.420104	0.01584	up	21	57	55.9
ENSMUSP00000065433	Slc16a7	solute carrier family 16 (monocarboxylic acid transporters), member 7	1.4629	0.548835	0.001108	up	2	3	52.6
ENSMUSP00000035230	Amt	aminomethyltransferase	1.35028	0.433264	0.001956	up	15	58	44
ENSMUSP00000081054	Defa32	defensin, alpha, 32	0.57451	-0.799597	0.00942	down	1	12	10.6
ENSMUSP00000025804	Rab1b	RAB1B, member RAS oncogene family	0.787093	-0.345394	0.007315	down	6	74	22.2
ENSMUSP00000016396	Atp5e	ATP synthase, H+ transporting, mitochondrial F1 complex, epsilon subunit	1.81931	0.863394	0.0248	up	3	42	5.8
ENSMUSP00000032946	Rab6a	RAB6A, member RAS oncogene family	0.745595	-0.423536	0.00954	down	1	39	23.6
ENSMUSP00000000312	Cdh1	cadherin 1	1.25705	0.330041	0.01315	up	6	12	98.2
ENSMUSP00000009790	Pla2g12b	phospholipase A2, group XIIB	1.52572	0.609494	0.003673	up	3	22	21.7
ENSMUSP00000085986	Arfgef1	ADP-ribosylation factor guanine nucleotide-exchange factor 1(brefeldin A-inhibited)	0.789582	-0.34084	0.002527	down	6	7	208.4
ENSMUSP00000120075	Mrps14	mitochondrial ribosomal protein S14	0.821537	-0.283603	0.001893	down	3	30	14.9
ENSMUSP00000012028	Gltp	glycolipid transfer protein	0.78432	-0.350485	0.005998	down	1	4	23.7
ENSMUSP00000046212	Ghitm	growth hormone inducible transmembrane protein	0.742433	-0.429668	0.01497	down	3	9	37.3
ENSMUSP00000153008	Dctn4	dynactin 4	0.776522	-0.364902	0.02032	down	4	12	53
ENSMUSP00000025811	Yif1a	Yip1 interacting factor homolog A (S. cerevisiae)	1.33483	0.416661	0.03704	up	1	5	32.1
ENSMUSP00000079065	Cyp2c50	cytochrome P450, family 2, subfamily c, polypeptide 50	1.73528	0.795172	0.02895	up	6	59	55.7
ENSMUSP00000045214	Ano10	anoctamin 10	0.720406	-0.473118	0.002282	down	1	1	76.1
ENSMUSP00000034903	Gsta4	glutathione S-transferase, alpha 4	1.28657	0.363527	0.003852	up	5	54	25.5
ENSMUSP00000143811	0610012G03Rik	RIKEN cDNA 0610012G03 gene	0.809659	-0.304613	0.01247	down	1	15	10.8
ENSMUSP00000078746	Stk24	serine/threonine kinase 24	1.28144	0.357763	0.01178	up	2	15	47.9
ENSMUSP00000087714	Trio	triple functional domain (PTPRF interacting)	0.648804	-0.624146	0.00166	down	1	1	347.7
ENSMUSP00000036923	Nostrin	nitric oxide synthase trafficker	0.776722	-0.36453	0.00165	down	4	9	57.6
ENSMUSP00000034846	1700017B05Rik	RIKEN cDNA 1700017B05 gene	1.55787	0.639573	0.008749	up	1	2	108.2
ENSMUSP00000158326	H2-Ob	histocompatibility 2, O region beta locus	0.661521	-0.59614	0.01344	down	1	3	34.4
ENSMUSP00000097776	Rnf157	ring finger protein 157	0.625744	-0.676355	0.01223	down	1	1	74.4
ENSMUSP00000044722	Cyp2c38	cytochrome P450, family 2, subfamily c, polypeptide 38	1.56695	0.647956	0.04618	up	3	15	56.2
ENSMUSP00000059574	Clec4g	C-type lectin domain family 4, member g	0.818004	-0.28982	0.04111	down	1	4	33.3
ENSMUSP00000148097	Gm28729	predicted gene 28729	0.720005	-0.473922	0.04363	down	1	3	45.1
ENSMUSP00000129012	Lamtor5	late endosomal/lysosomal adaptor, MAPK and MTOR activator 5	0.779112	-0.360098	0.02997	down	1	14	15.3
ENSMUSP00000073444	Ugt1a9	UDP glucuronosyltransferase 1 family, polypeptide A9	1.84509	0.883691	0.01799	up	10	50	60
ENSMUSP00000050817	Tor1aip2	torsin A interacting protein 2	0.820905	-0.284713	0.000931	down	6	17	54.5
ENSMUSP00000074360	Lrig3	leucine-rich repeats and immunoglobulin-like domains 3	0.676373	-0.564109	6.4e-05	down	1	1	122.6
ENSMUSP00000048742	Bsdc1	BSD domain containing 1	0.798847	-0.324009	0.01779	down	7	19	46.9
ENSMUSP00000029125	Armc1	armadillo repeat containing 1	1.25762	0.330691	0.04797	up	4	22	31.2
ENSMUSP00000023088	Naga	N-acetyl galactosaminidase, alpha	1.306	0.385158	0.02758	up	1	21	47.2
ENSMUSP00000069259	Pias3	protein inhibitor of activated STAT 3	0.615853	-0.699342	0.009978	down	1	1	68.3
ENSMUSP00000020316	Tbk1	TANK-binding kinase 1	0.805621	-0.311827	0.03404	down	2	4	83.4
ENSMUSP00000122623	Mri1	methylthioribose-1-phosphate isomerase 1	0.731533	-0.451005	0.001618	down	11	45	39.4
ENSMUSP00000065282	Abhd10	abhydrolase domain containing 10	0.660688	-0.597959	0.006374	down	1	3	33
ENSMUSP00000087967	Calu	calumenin	1.52027	0.604329	0.01703	up	2	52	37.1
ENSMUSP00000099349	Wipi1	WD repeat domain, phosphoinositide interacting 1	0.760253	-0.395448	0.00403	down	1	2	48.7
ENSMUSP00000120966	Cmc2	COX assembly mitochondrial protein 2	0.61438	-0.702797	0.000798	down	1	13	9.4
ENSMUSP00000103169	Med1	mediator complex subunit 1	0.7109	-0.49228	0.01904	down	3	2	167
ENSMUSP00000024733	Aars2	alanyl-tRNA synthetase 2, mitochondrial	0.808575	-0.306547	0.03875	down	7	10	106.7
ENSMUSP00000152288	Dtna	dystrobrevin alpha	0.630383	-0.665699	0.01966	down	1	2	84
ENSMUSP00000004145	Stat5a	signal transducer and activator of transcription 5A	0.51153	-0.967108	0.001249	down	2	22	90.8
ENSMUSP00000103943	Virma	vir like m6A methyltransferase associated	0.654734	-0.611018	0.01561	down	2	1	207
ENSMUSP00000045362	Cyp2c37	cytochrome P450, family 2. subfamily c, polypeptide 37	1.72613	0.78754	0.007958	up	7	58	55.6
ENSMUSP00000055901	Stx19	syntaxin 19	0.725445	-0.463062	0.002404	down	1	2	33.8
ENSMUSP00000018963	Lsp1	lymphocyte specific 1	0.649064	-0.623568	0.01463	down	1	6	36.7
ENSMUSP00000024954	Epas1	endothelial PAS domain protein 1	0.643532	-0.635916	0.001082	down	1	1	96.7
ENSMUSP00000109989	Ndor1	NADPH dependent diflavin oxidoreductase 1	1.36618	0.450143	0.04383	up	1	3	67.1
ENSMUSP00000131690	Arpc4	actin related protein 2/3 complex, subunit 4	0.684401	-0.547085	0.009554	down	1	41	11.1
ENSMUSP00000099617	Nos1	nitric oxide synthase 1, neuronal	0.269378	-1.89229	0.002972	down	1	1	164.2
ENSMUSP00000080846	Cyp2b9	cytochrome P450, family 2, subfamily b, polypeptide 9	3.84967	1.94473	0.009032	up	11	32	55.7
ENSMUSP00000088254	Pde4dip	phosphodiesterase 4D interacting protein (myomegalin)	0.698765	-0.51712	0.008844	down	2	1	277.3
ENSMUSP00000084460	Ppp1r10	protein phosphatase 1, regulatory subunit 10	0.826527	-0.274867	0.04226	down	3	4	94.3
ENSMUSP00000035829	Akap12	A kinase (PRKA) anchor protein (gravin) 12	0.78801	-0.343714	0.0234	down	4	3	180.6
ENSMUSP00000031534	Mad1l1	MAD1 mitotic arrest deficient 1-like 1	0.697357	-0.520031	0.00313	down	3	5	83.5
ENSMUSP00000036159	Ptgdr2	prostaglandin D2 receptor 2	0.64575	-0.630953	0.007829	down	1	5	42.9
ENSMUSP00000099702	Ube2l6	ubiquitin-conjugating enzyme E2L 6	0.56698	-0.818629	0.001268	down	2	14	17.8
ENSMUSP00000102361	Psmd12	proteasome (prosome, macropain) 26S subunit, non-ATPase, 12	0.48948	-1.03068	0.000947	down	1	43	50.5
ENSMUSP00000049243	Tspan8	tetraspanin 8	0.795327	-0.33038	0.04756	down	1	4	25.6
ENSMUSP00000076433	Ethe1	ethylmalonic encephalopathy 1	1.73511	0.79503	4.1e-05	up	9	59	27.7
ENSMUSP00000101473	Kdm1a	lysine (K)-specific demethylase 1A	1.37336	0.45771	0.009357	up	1	2	94.6
ENSMUSP00000125803	Loxl4	lysyl oxidase-like 4	0.533449	-0.906576	0.000634	down	1	2	84.9
ENSMUSP00000065713	Kcnk18	potassium channel, subfamily K, member 18	0.490504	-1.02766	0.000829	down	1	3	44.4
ENSMUSP00000002603	Scrib	scribbled planar cell polarity	0.818056	-0.289729	0.02631	down	11	11	179.6
ENSMUSP00000112481	Ctsf	cathepsin F	1.48133	0.566896	0.03286	up	7	21	51.6
ENSMUSP00000101920	Septin1	septin 1	0.711744	-0.49057	0.0373	down	1	3	38.8
ENSMUSP00000090304	Lama2	laminin, alpha 2	0.666097	-0.586196	0.018	down	1	0	343.6
ENSMUSP00000032194	Bhlhe40	basic helix-loop-helix family, member e40	0.521447	-0.939409	0.03648	down	1	2	45.3
ENSMUSP00000062995	Dnah10	dynein, axonemal, heavy chain 10	0.618571	-0.692988	0.02462	down	1	0	529.2
ENSMUSP00000147887	Pcm1	pericentriolar material 1	0.755664	-0.404183	0.009513	down	1	0	232.7
ENSMUSP00000158837	Gm8251	predicted gene 8251	0.472716	-1.08095	0.001294	down	1	0	746.9
ENSMUSP00000050823	Cyp20a1	cytochrome P450, family 20, subfamily a, polypeptide 1	0.716292	-0.48138	0.003401	down	8	22	52.1
ENSMUSP00000021411	Prorp	protein only RNase P catalytic subunit	0.772035	-0.373262	0.02091	down	5	9	66.8
ENSMUSP00000072555	Cyp2d10	cytochrome P450, family 2, subfamily d, polypeptide 10	1.65868	0.730037	0.02585	up	6	52	57.2
ENSMUSP00000023884	Ldc1	leucine decarboxylase 1	0.645632	-0.631217	0.001002	down	1	1	46.5
ENSMUSP00000107587	Arhgap22	Rho GTPase activating protein 22	0.585205	-0.772987	0.003587	down	1	1	77.7
ENSMUSP00000146093	Gucy2d	guanylate cyclase 2d	0.346288	-1.52996	0.008726	down	1	1	122.5
ENSMUSP00000124601	Mycbp2	MYC binding protein 2, E3 ubiquitin protein ligase	0.746245	-0.422279	0.008635	down	2	0	509
ENSMUSP00000105365	Zfp708	zinc finger protein 708	0.738953	-0.436446	0.01681	down	1	2	62.8
ENSMUSP00000041204	Abcb1a	ATP-binding cassette, sub-family B (MDR/TAP), member 1A	0.468098	-1.09512	0.001481	down	1	6	140.6
ENSMUSP00000069087	Lamb2	laminin, beta 2	0.663661	-0.591481	0.01046	down	9	8	196.5
ENSMUSP00000105275	Fam227a	family with sequence similarity 227, member A	0.506954	-0.980072	0.007655	down	1	1	72.5
ENSMUSP00000043909	Nfya	nuclear transcription factor-Y alpha	1.20019	0.263265	0.03034	up	1	5	36.9
ENSMUSP00000032877	Ddias	DNA damage-induced apoptosis suppressor	0.504205	-0.987918	0.001752	down	1	1	100.1
ENSMUSP00000142171	Igha	immunoglobulin heavy constant alpha	0.607981	-0.717902	0.00144	down	4	22	42
ENSMUSP00000120747	Usp34	ubiquitin specific peptidase 34	0.467665	-1.09645	0.001804	down	2	1	409.7
ENSMUSP00000079548	Tax1bp1	Tax1 (human T cell leukemia virus type I) binding protein 1	0.555739	-0.84752	0.002631	down	1	1	93.6
ENSMUSP00000099320	Fbf1	Fas (TNFRSF6) binding factor 1	0.519321	-0.9453	0.002946	down	1	1	130.1
ENSMUSP00000053632	Tmem29	transmembrane protein 29	0.482553	-1.05124	0.001864	down	1	3	23.1
ENSMUSP00000024946	Eci1	enoyl-Coenzyme A delta isomerase 1	0.561494	-0.832657	0.005142	down	1	67	32
ENSMUSP00000097760	Pgs1	phosphatidylglycerophosphate synthase 1	1.37634	0.460841	0.001815	up	1	4	39.3
ENSMUSP00000146620	Ggn	gametogenetin	0.718001	-0.477942	0.0112	down	1	1	70.4
ENSMUSP00000082220	Atp2c1	ATPase, Ca++-sequestering	0.590483	-0.760032	0.005485	down	1	1	104.2
ENSMUSP00000037035	Mindy2	MINDY lysine 48 deubiquitinase 2	0.655663	-0.608975	0.004944	down	1	2	65.6
ENSMUSP00000159155	Kat6a	K(lysine) acetyltransferase 6A	0.506964	-0.980045	0.003861	down	1	1	230.4
ENSMUSP00000061646	Crppa	CDP-L-ribitol pyrophosphorylase A	0.667028	-0.584181	0.0157	down	1	2	49.1
ENSMUSP00000095770	Olfr661	olfactory receptor 661	0.648077	-0.625762	0.01697	down	1	2	35.7
ENSMUSP00000112684	Zscan22	zinc finger and SCAN domain containing 22	0.457489	-1.12819	0.003691	down	1	4	37.5
ENSMUSP00000027267	Pms1	PMS1 homolog 1, mismatch repair system component	0.658884	-0.601904	0.03135	down	1	1	103.5
ENSMUSP00000141636	Atp6v1h	ATPase, H+ transporting, lysosomal V1 subunit H	0.49732	-1.00775	0.00282	down	1	39	50.8
ENSMUSP00000033739	Car5b	carbonic anhydrase 5b, mitochondrial	0.615671	-0.699768	0.004503	down	1	2	36.6
ENSMUSP00000152076	Erap1	endoplasmic reticulum aminopeptidase 1	0.507636	-0.978132	0.01758	down	1	34	25
ENSMUSP00000073325	Oog4	oogenesin 4	0.542669	-0.881857	0.01156	down	1	2	57.2
ENSMUSP00000153081	Trip10	thyroid hormone receptor interactor 10	0.736795	-0.440664	0.007366	down	2	3	68.4
ENSMUSP00000030145	Dcaf12	DDB1 and CUL4 associated factor 12	0.590954	-0.758882	0.01337	down	1	4	50.4
ENSMUSP00000025818	Rin1	Ras and Rab interactor 1	0.42456	-1.23596	0.007192	down	1	1	84.3
ENSMUSP00000112170	Mphosph8	M-phase phosphoprotein 8	0.617458	-0.695588	0.04936	down	1	1	97.4
ENSMUSP00000156380	Atp5o	ATP synthase, H+ transporting, mitochondrial F1 complex, O subunit	0.805172	-0.31263	0.01319	down	1	84	10.1
ENSMUSP00000000129	Fer	fer (fms/fps related) protein kinase	0.618286	-0.693653	0.01657	down	2	4	94.5
ENSMUSP00000084977	Prune2	prune homolog 2	0.71019	-0.493722	0.03125	down	1	0	339.3
ENSMUSP00000080278	Mtf2	metal response element binding transcription factor 2	0.462706	-1.11183	0.009797	down	1	1	66.9
ENSMUSP00000097561	Ttn	titin	0.336791	-1.57008	0.000355	down	2	0	3923.1
ENSMUSP00000096014	Svip	small VCP/p97-interacting protein	0.487302	-1.03711	0.00271	down	1	14	8.4
ENSMUSP00000052584	Lrrk2	leucine-rich repeat kinase 2	0.531004	-0.913205	0.01141	down	1	0	284.5
ENSMUSP00000097777	Dip2b	disco interacting protein 2 homolog B	0.54345	-0.879781	0.002655	down	2	1	171
ENSMUSP00000021333	Foxg1	forkhead box G1	0.458932	-1.12365	0.00039	down	1	1	51.6
ENSMUSP00000138508	Gapdh	glyceraldehyde-3-phosphate dehydrogenase	0.309091	-1.6939	0.01527	down	1	77	29.9
ENSMUSP00000093245	Adgrv1	adhesion G protein-coupled receptor V1	0.506377	-0.981715	0.009817	down	1	0	687.2
ENSMUSP00000153395	Nrn1	neuritin 1	0.439075	-1.18746	0.02071	down	1	12	10.2
ENSMUSP00000060255	Zfp831	zinc finger protein 831	0.477529	-1.06634	0.01518	down	1	1	174
ENSMUSP00000129818	Speer4f2	spermatogenesis associated glutamate (E)-rich protein 4f2	0.592683	-0.754666	0.01159	down	1	3	34.3
ENSMUSP00000157843	Lrrtm2	leucine rich repeat transmembrane neuronal 2	0.445561	-1.16631	0.0175	down	1	4	30.4
ENSMUSP00000135825	Myo5b	myosin VB	0.473159	-1.0796	0.003035	down	1	5	14.9
ENSMUSP00000029071	Car13	carbonic anhydrase 13	0.381443	-1.39046	0.008477	down	1	3	29.5

## Sheet: DEP-CM_ET
Table S6-2. DEPs of ET vs CM groups comparsions.
Accession	Gene Symble	Description	FC(CM/ET)	Log2FC(CM/ET)	P_value(CM/ET)	Regulate	Uni_Peptide	Coverage/%	MW[kDa]
ENSMUSP00000046080	Bpifa2	BPI fold containing family A, member 2	0.105437	-3.24555	0.01199	down	3	16	24.7
ENSMUSP00000002708	Shh	sonic hedgehog	0.195881	-2.35195	0.02964	down	1	2	47.7
ENSMUSP00000022480	Ogdhl	oxoglutarate dehydrogenase-like	0.179022	-2.48179	0.01967	down	1	10	116.5
ENSMUSP00000034215	Mt1	metallothionein 1	0.182677	-2.45263	0.008338	down	2	33	6
ENSMUSP00000034214	Mt2	metallothionein 2	0.162865	-2.61825	0.005947	down	2	33	6.1
ENSMUSP00000079022	Aldoart2	aldolase 1 A, retrogene 2	0.446843	-1.16216	0.02366	down	1	16	39.3
ENSMUSP00000023828	Rttn	rotatin	0.329228	-1.60284	0.01314	down	1	0	248.3
ENSMUSP00000031668	Col1a2	collagen, type I, alpha 2	0.50529	-0.984816	0.04717	down	8	7	129.5
ENSMUSP00000035257	Slc30a8	solute carrier family 30 (zinc transporter), member 8	0.386236	-1.37245	0.0135	down	1	2	40.2
ENSMUSP00000053754	Rtn4	reticulon 4	0.441945	-1.17806	0.002223	down	1	34	22.5
ENSMUSP00000112428	Leng8	leukocyte receptor cluster (LRC) member 8	0.26863	-1.89631	2.8e-05	down	1	1	88.4
ENSMUSP00000151952	Gm12248	predicted gene 12248	0.513909	-0.960416	0.005499	down	1	2	34.4
ENSMUSP00000023123	Col2a1	collagen, type II, alpha 1	0.368194	-1.44146	0.005115	down	1	2	141.9
ENSMUSP00000053842	Dnaja3	DnaJ heat shock protein family (Hsp40) member A3	0.472372	-1.082	0.003808	down	1	34	52.4
ENSMUSP00000049722	Lsm6	LSM6 homolog, U6 small nuclear RNA and mRNA degradation associated	0.463223	-1.11022	0.000547	down	1	10	9.1
ENSMUSP00000083620	Col5a2	collagen, type V, alpha 2	0.602288	-0.731474	0.04766	down	1	1	144.9
ENSMUSP00000068007	Hunk	hormonally upregulated Neu-associated kinase	0.482832	-1.05041	0.004424	down	1	1	79.6
ENSMUSP00000158955	Lpin1	lipin 1	0.453972	-1.13932	7.5e-05	down	20	33	107.6
ENSMUSP00000085192	Col3a1	collagen, type III, alpha 1	0.439292	-1.18675	0.01836	down	1	1	138.9
ENSMUSP00000001547	Col1a1	collagen, type I, alpha 1	0.510449	-0.970161	0.009746	down	10	8	137.9
ENSMUSP00000153227	Nln	neurolysin (metallopeptidase M3 family)	0.362929	-1.46224	0.007107	down	1	24	77.8
ENSMUSP00000028280	Col5a1	collagen, type V, alpha 1	0.513318	-0.962074	0.01596	down	1	0	183.6
ENSMUSP00000141922	Ssr2	signal sequence receptor, beta	0.466491	-1.10008	0.03482	down	1	4	20.3
ENSMUSP00000003818	Insig2	insulin induced gene 2	0.579123	-0.788058	0.04384	down	2	9	24.9
ENSMUSP00000046658	Actr5	ARP5 actin-related protein 5	0.622299	-0.684321	0.005724	down	1	1	68.1
ENSMUSP00000109331	Tpm1	tropomyosin 1, alpha	0.632612	-0.660607	0.03549	down	3	51	32.8
ENSMUSP00000132815	Phlda1	pleckstrin homology like domain, family A, member 1	0.571081	-0.808233	0.02864	down	2	5	45.6
ENSMUSP00000064900	Sec31b	Sec31 homolog B (S. cerevisiae)	0.523373	-0.934087	0.000575	down	1	1	125.6
ENSMUSP00000033050	Lyve1	lymphatic vessel endothelial hyaluronan receptor 1	0.609631	-0.713991	0.003457	down	2	6	34.6
ENSMUSP00000028467	Prg2	proteoglycan 2, bone marrow	0.686754	-0.542136	0.0285	down	1	5	24.2
ENSMUSP00000060437	Upp2	uridine phosphorylase 2	0.47737	-1.06682	0.02093	down	5	23	37.8
ENSMUSP00000003074	Apoc2	apolipoprotein C-II	0.439541	-1.18593	0.01059	down	1	9	10.7
ENSMUSP00000025642	Prpf19	pre-mRNA processing factor 19	0.59375	-0.752072	0.002421	down	8	25	55.2
ENSMUSP00000033899	Col4a2	collagen, type IV, alpha 2	0.590909	-0.758992	0.006667	down	4	4	167.2
ENSMUSP00000073175	Rpl26	ribosomal protein L26	0.589812	-0.761672	0.004227	down	5	29	17.2
ENSMUSP00000041149	Mif	macrophage migration inhibitory factor (glycosylation-inhibiting factor)	0.651228	-0.618766	0.02817	down	3	37	12.5
ENSMUSP00000090895	Hba-a2	hemoglobin alpha, adult chain 2	0.734586	-0.444997	0.04359	down	9	88	15.1
ENSMUSP00000111309	Ranbp1	RAN binding protein 1	0.651806	-0.617486	0.01005	down	2	15	23.6
ENSMUSP00000045571	Apoc1	apolipoprotein C-I	0.519798	-0.943976	0.004469	down	3	23	9.7
ENSMUSP00000106968	Sdhc	succinate dehydrogenase complex, subunit C, integral membrane protein	0.636103	-0.652667	0.002916	down	3	20	18.4
ENSMUSP00000053056	Ormdl3	ORM1-like 3 (S. cerevisiae)	0.595398	-0.748073	0.003571	down	1	12	17.5
ENSMUSP00000007980	Hnrnpa0	heterogeneous nuclear ribonucleoprotein A0	0.693134	-0.528793	0.0357	down	5	24	30.5
ENSMUSP00000023143	Litaf	LPS-induced TN factor	0.691611	-0.531967	0.004867	down	1	4	16.9
ENSMUSP00000087485	Gng5	guanine nucleotide binding protein (G protein), gamma 5	0.62697	-0.673531	0.002024	down	2	50	7.3
ENSMUSP00000027232	Ptp4a1	protein tyrosine phosphatase 4a1	0.644364	-0.634052	0.000322	down	2	14	19.8
ENSMUSP00000025364	Yipf5	Yip1 domain family, member 5	0.751453	-0.412246	0.02214	down	2	8	27.9
ENSMUSP00000065004	Mlst8	MTOR associated protein, LST8 homolog (S. cerevisiae)	0.632442	-0.660994	0.000882	down	1	4	35.8
ENSMUSP00000018699	Asgr1	asialoglycoprotein receptor 1	0.662539	-0.593923	0.01162	down	8	32	32.6
ENSMUSP00000119102	Snx12	sorting nexin 12	0.588232	-0.765543	0.000606	down	2	14	19.8
ENSMUSP00000001720	Tat	tyrosine aminotransferase	0.643793	-0.635331	0.02391	down	4	14	50.5
ENSMUSP00000128769	Gm8011	predicted gene 8011	0.677502	-0.561704	0.009626	down	1	4	24.8
ENSMUSP00000065679	Ppp1r3b	protein phosphatase 1, regulatory subunit 3B	0.711576	-0.49091	0.04568	down	4	15	32.4
ENSMUSP00000034588	Apoa1	apolipoprotein A-I	0.746319	-0.422136	0.02681	down	14	59	30.6
ENSMUSP00000074436	Hp	haptoglobin	0.685473	-0.544827	0.01123	down	13	39	38.7
ENSMUSP00000021661	Coq6	coenzyme Q6 monooxygenase	0.712591	-0.488855	0.001087	down	10	25	51.4
ENSMUSP00000099939	Ugp2	UDP-glucose pyrophosphorylase 2	0.664732	-0.589154	0.01227	down	2	81	56.9
ENSMUSP00000131489	Rpl14	ribosomal protein L14	0.728552	-0.456896	0.001141	down	5	26	23.5
ENSMUSP00000059494	Tmem11	transmembrane protein 11	0.632147	-0.661667	0.002945	down	3	13	21.3
ENSMUSP00000025163	Pfdn6	prefoldin subunit 6	0.699867	-0.514847	0.003712	down	5	42	14.4
ENSMUSP00000048153	Rbmxl1	RNA binding motif protein, X-linked like-1	0.773992	-0.36961	0.0126	down	1	24	42.1
ENSMUSP00000122274	Abhd5	abhydrolase domain containing 5	0.772759	-0.37191	0.03812	down	2	11	39.1
ENSMUSP00000029017	Pck1	phosphoenolpyruvate carboxykinase 1, cytosolic	0.594476	-0.75031	0.0166	down	32	74	69.3
ENSMUSP00000117583	Micos10	mitochondrial contact site and cristae organizing system subunit 10	0.634063	-0.657302	0.01185	down	1	11	8.6
ENSMUSP00000094225	Skp2	S-phase kinase-associated protein 2 (p45)	0.754678	-0.406067	0.01389	down	1	2	47.7
ENSMUSP00000078388	Rpl15	ribosomal protein L15	0.719048	-0.475841	0.00048	down	8	35	24.1
ENSMUSP00000014684	U2af1	U2 small nuclear ribonucleoprotein auxiliary factor (U2AF) 1	0.771449	-0.374358	0.008706	down	6	33	27.8
ENSMUSP00000047960	Atp5l	ATP synthase, H+ transporting, mitochondrial F0 complex, subunit G	0.686537	-0.54259	8.2e-05	down	4	41	11.4
ENSMUSP00000018905	Mpdu1	mannose-P-dolichol utilization defect 1	0.752786	-0.409689	0.00573	down	4	21	26.4
ENSMUSP00000025069	Crem	cAMP responsive element modulator	0.728709	-0.456586	0.00377	down	1	2	37.3
ENSMUSP00000000090	Cox5a	cytochrome c oxidase subunit 5A	0.760534	-0.394916	0.00905	down	6	53	16.1
ENSMUSP00000080354	Rpl3	ribosomal protein L3	0.721154	-0.471621	0.01644	down	18	46	46.1
ENSMUSP00000128400	Snrpe	small nuclear ribonucleoprotein E	0.809316	-0.305225	0.01502	down	2	39	10.8
ENSMUSP00000008826	Rpl10	ribosomal protein L10	0.747013	-0.420794	0.003795	down	7	42	24.6
ENSMUSP00000070414	St3gal5	ST3 beta-galactoside alpha-2,3-sialyltransferase 5	0.691678	-0.531827	0.004771	down	3	7	47.3
ENSMUSP00000006496	Rps9	ribosomal protein S9	0.706897	-0.500429	0.02054	down	12	45	22.6
ENSMUSP00000119806	Hikeshi	heat shock protein nuclear import factor	0.802478	-0.317466	0.03593	down	1	5	21.6
ENSMUSP00000129620	Erh	ERH mRNA splicing and mitosis factor	0.719555	-0.474824	0.000527	down	4	54	14.3
ENSMUSP00000158417	Eif1a	eukaryotic translation initiation factor 1A	0.748758	-0.417429	0.000964	down	1	12	28.6
ENSMUSP00000121851	Mtch2	mitochondrial carrier 2	0.786969	-0.345621	0.01375	down	12	50	33.5
ENSMUSP00000074783	Ttr	transthyretin	0.744452	-0.425748	0.02814	down	5	47	15.8
ENSMUSP00000022032	2210016F16Rik	RIKEN cDNA 2210016F16 gene	0.810871	-0.302455	0.0141	down	14	55	38.6
ENSMUSP00000077857	Rpl35a	ribosomal protein L35A	0.713178	-0.487665	0.005164	down	5	36	12.5
ENSMUSP00000002518	Tle5	TLE family member 5, transcriptional modulator	0.777614	-0.362874	0.0172	down	1	5	22
ENSMUSP00000022060	Pdcd6	programmed cell death 6	0.816265	-0.29289	0.01566	down	5	26	21.9
ENSMUSP00000028162	Ptges2	prostaglandin E synthase 2	0.825	-0.277534	0.007256	down	15	48	43.3
ENSMUSP00000110374	Rbmx	RNA binding motif protein, X chromosome	0.768553	-0.379784	0.01001	down	1	24	42.3
ENSMUSP00000001809	Pabpc1	poly(A) binding protein, cytoplasmic 1	0.820941	-0.28465	0.04175	down	18	50	70.6
ENSMUSP00000055941	Snrpn	small nuclear ribonucleoprotein N	0.821238	-0.284128	0.04223	down	5	19	24.6
ENSMUSP00000066488	Agt	angiotensinogen (serpin peptidase inhibitor, clade A, member 8)	0.767062	-0.382584	0.04528	down	8	23	52.6
ENSMUSP00000020608	Ppp2ca	protein phosphatase 2 (formerly 2A), catalytic subunit, alpha isoform	0.798186	-0.325203	0.009349	down	2	42	35.6
ENSMUSP00000023583	Ahsg	alpha-2-HS-glycoprotein	0.779533	-0.359317	0.02686	down	8	43	37.3
ENSMUSP00000025418	Psmg2	proteasome (prosome, macropain) assembly chaperone 2	0.7716	-0.374074	0.002891	down	4	15	29.5
ENSMUSP00000019226	Slc25a22	solute carrier family 25 (mitochondrial carrier, glutamate), member 22	0.796339	-0.328546	0.001686	down	12	58	34.6
ENSMUSP00000043561	Mrpl41	mitochondrial ribosomal protein L41	0.823758	-0.279708	0.04432	down	5	43	15.3
ENSMUSP00000031617	Rpl6	ribosomal protein L6	0.803695	-0.31528	0.005827	down	13	44	33.5
ENSMUSP00000009039	Rpl30	ribosomal protein L30	0.824176	-0.278976	0.02929	down	7	66	12.8
ENSMUSP00000018653	Cenpv	centromere protein V	0.768879	-0.379172	9.3e-05	down	5	30	27.5
ENSMUSP00000146406	Spcs2	signal peptidase complex subunit 2 homolog (S. cerevisiae)	0.739789	-0.434814	0.04991	down	8	36	28.4
ENSMUSP00000088729	Ddx3y	DEAD (Asp-Glu-Ala-Asp) box polypeptide 3, Y-linked	0.771121	-0.37497	0.01252	down	6	47	73.4
ENSMUSP00000077856	Vps28	vacuolar protein sorting 28	0.812893	-0.298862	0.01446	down	4	23	25.4
ENSMUSP00000117509	Gpd1l	glycerol-3-phosphate dehydrogenase 1-like	0.821061	-0.284439	0.000483	down	10	39	38.2
ENSMUSP00000008477	Snrpb2	U2 small nuclear ribonucleoprotein B	0.827751	-0.272731	0.002605	down	1	8	25.3
ENSMUSP00000022616	Clu	clusterin	0.81458	-0.295872	0.04918	down	8	23	51.6
ENSMUSP00000099800	Btf3l4	basic transcription factor 3-like 4	0.78179	-0.355148	0.02458	down	3	39	17.3
ENSMUSP00000080743	Ptcd3	pentatricopeptide repeat domain 3	0.828618	-0.271222	0.000127	down	17	33	77.7
ENSMUSP00000083281	Ap2s1	adaptor-related protein complex 2, sigma 1 subunit	0.792155	-0.336145	0.004386	down	6	43	17
ENSMUSP00000014457	Cox6c	cytochrome c oxidase subunit 6C	0.772799	-0.371835	0.01951	down	5	46	8.5
ENSMUSP00000072087	Tmod3	tropomodulin 3	0.809179	-0.30547	0.04941	down	5	21	39.5
ENSMUSP00000021062	Ddx5	DEAD (Asp-Glu-Ala-Asp) box polypeptide 5	0.827502	-0.273165	0.000427	down	16	43	69.2
ENSMUSP00000090086	Tfam	transcription factor A, mitochondrial	0.757837	-0.400041	0.02895	down	8	29	28
ENSMUSP00000032920	Cdipt	CDP-diacylglycerol--inositol 3-phosphatidyltransferase (phosphatidylinositol synthase)	0.80937	-0.305129	0.0323	down	2	10	23.6
ENSMUSP00000078602	U2surp	U2 snRNP-associated SURP domain containing	0.807474	-0.308513	0.004776	down	4	5	118.2
ENSMUSP00000026196	Got1	glutamic-oxaloacetic transaminase 1, soluble	0.753155	-0.408982	0.009984	down	19	59	46.2
ENSMUSP00000033182	Ilk	integrin linked kinase	0.815574	-0.294113	0.02905	down	11	30	51.3
ENSMUSP00000099595	Rpl11	ribosomal protein L11	0.805151	-0.312668	0.03422	down	7	38	20.2
ENSMUSP00000046320	Ss18	SS18, nBAF chromatin remodeling complex subunit	0.775784	-0.366272	0.0203	down	1	4	45.8
ENSMUSP00000078436	Aadat	aminoadipate aminotransferase	0.773071	-0.371328	0.04956	down	12	40	47.6
ENSMUSP00000085006	H4c11	H4 clustered histone 11	0.8244	-0.278583	0.01579	down	7	52	11.4
ENSMUSP00000032440	Sec13	SEC13 homolog, nuclear pore and COPII coat complex component	0.805984	-0.311178	0.01129	down	11	54	35.5
ENSMUSP00000021698	Hsp90aa1	heat shock protein 90, alpha (cytosolic), class A member 1	0.825209	-0.277168	0.01776	down	22	51	84.7
ENSMUSP00000110885	Apod	apolipoprotein D	0.802082	-0.318179	0.01872	down	1	6	21.5
ENSMUSP00000064849	Sds	serine dehydratase	0.812825	-0.298984	0.005676	down	13	52	34.6
ENSMUSP00000018094	Hnf4a	hepatic nuclear factor 4, alpha	0.811064	-0.302113	0.04493	down	4	12	52.7
ENSMUSP00000031018	Rbks	ribokinase	1.32424	0.405163	0.01555	up	4	16	34.1
ENSMUSP00000049391	Aox3	aldehyde oxidase 3	1.24401	0.315002	0.01259	up	44	53	146.8
ENSMUSP00000106317	C7	complement component 7	1.27462	0.350071	0.01817	up	2	4	93.3
ENSMUSP00000032138	Cnbp	cellular nucleic acid binding protein	1.25461	0.327237	0.02543	up	3	22	19.6
ENSMUSP00000026907	Klkb1	kallikrein B, plasma 1	1.24582	0.317098	0.008037	up	10	19	71.3
ENSMUSP00000019229	Med8	mediator complex subunit 8	1.25481	0.327464	0.02581	up	1	6	29.2
ENSMUSP00000023590	Hrg	histidine-rich glycoprotein	1.23168	0.300622	0.03854	up	8	23	60.4
ENSMUSP00000050330	Gimap9	GTPase, IMAP family member 9	1.28864	0.365851	0.04818	up	1	7	33.3
ENSMUSP00000113527	Cdh13	cadherin 13	1.28566	0.362513	0.02471	up	1	1	78.1
ENSMUSP00000089394	Atp9b	ATPase, class II, type 9B	1.27944	0.355518	0.04518	up	2	3	129
ENSMUSP00000147696	Exosc6	exosome component 6	1.21585	0.281971	0.04934	up	3	15	28.4
ENSMUSP00000112213	Wbp11	WW domain binding protein 11	1.2032	0.266876	0.03873	up	6	9	69.8
ENSMUSP00000025204	Pfdn1	prefoldin 1	1.23032	0.29903	0.02352	up	2	17	14.2
ENSMUSP00000139121	1110065P20Rik	RIKEN cDNA 1110065P20 gene	1.33333	0.415037	0.02549	up	1	8	16.4
ENSMUSP00000046788	Hook3	hook microtubule tethering protein 3	1.20623	0.270511	0.007413	up	9	17	83.2
ENSMUSP00000105216	Rbm39	RNA binding motif protein 39	1.21546	0.281498	0.03284	up	7	17	59.4
ENSMUSP00000054424	Rbm15	RNA binding motif protein 15	1.29479	0.372717	0.04317	up	3	5	105.7
ENSMUSP00000093640	Nrap	nebulin-related anchoring protein	1.33755	0.419591	0.02882	up	1	0	182.3
ENSMUSP00000025490	Prrc1	proline-rich coiled-coil 1	1.23856	0.308663	0.02774	up	8	27	46.3
ENSMUSP00000064551	Lifr	LIF receptor alpha	1.2335	0.302753	0.02298	up	3	3	122.5
ENSMUSP00000020334	Usp15	ubiquitin specific peptidase 15	1.20564	0.2698	0.03825	up	11	15	109.2
ENSMUSP00000113395	Prkd3	protein kinase D3	1.24985	0.321755	0.007083	up	2	6	100.1
ENSMUSP00000140566	Dnajb2	DnaJ heat shock protein family (Hsp40) member B2	1.20028	0.263373	0.0138	up	4	20	35.6
ENSMUSP00000029773	Cnn3	calponin 3, acidic	1.27595	0.351572	0.03072	up	10	38	36.4
ENSMUSP00000019026	Mrpl45	mitochondrial ribosomal protein L45	1.24925	0.321062	0.03496	up	5	20	35.4
ENSMUSP00000051621	Mmgt1	membrane magnesium transporter 1	1.25376	0.326265	0.02227	up	2	12	14.7
ENSMUSP00000038165	Necab1	N-terminal EF-hand calcium binding protein 1	1.22398	0.29158	0.000396	up	3	17	40.9
ENSMUSP00000062782	Vav2	vav 2 oncogene	1.23843	0.308509	0.04018	up	4	7	99.9
ENSMUSP00000002655	Mien1	migration and invasion enhancer 1	1.20398	0.267809	0.04298	up	3	23	12.3
ENSMUSP00000034464	2310022B05Rik	RIKEN cDNA 2310022B05 gene	1.42876	0.514762	0.02435	up	1	5	35.3
ENSMUSP00000001412	Vps50	VPS50 EARP/GARPII complex subunit	1.20952	0.274439	0.005344	up	2	4	111.1
ENSMUSP00000046530	Itih2	inter-alpha trypsin inhibitor, heavy chain 2	1.21154	0.276843	0.02338	up	13	19	106.3
ENSMUSP00000136494	Rpp14	ribonuclease P 14 subunit	1.25015	0.322104	0.03883	up	1	11	17.4
ENSMUSP00000018568	Drg2	developmentally regulated GTP binding protein 2	1.21904	0.285746	0.04565	up	10	33	40.7
ENSMUSP00000044472	Scaf4	SR-related CTD-associated factor 4	1.4486	0.534657	0.03027	up	1	2	131.6
ENSMUSP00000038339	Mavs	mitochondrial antiviral signaling protein	1.34692	0.429662	0.0493	up	15	61	53.4
ENSMUSP00000033394	Fadd	Fas (TNFRSF6)-associated via death domain	1.25108	0.323172	0.02264	up	4	38	22.9
ENSMUSP00000143302	Rufy3	RUN and FYVE domain containing 3	1.21142	0.276701	0.01021	up	6	9	74.7
ENSMUSP00000047564	Pygm	muscle glycogen phosphorylase	1.29786	0.37614	0.002695	up	1	12	97.2
ENSMUSP00000057096	Dsg2	desmoglein 2	1.21875	0.285398	0.03508	up	11	13	122.3
ENSMUSP00000024620	Riok2	RIO kinase 2	1.31841	0.398804	0.0492	up	1	2	62.5
ENSMUSP00000099487	Nop56	NOP56 ribonucleoprotein	1.20776	0.272333	0.00865	up	15	37	64.4
ENSMUSP00000021793	Elovl2	elongation of very long chain fatty acids (FEN1/Elo2, SUR4/Elo3, yeast)-like 2	1.39393	0.47916	0.04473	up	3	13	34.2
ENSMUSP00000028083	Psmb7	proteasome (prosome, macropain) subunit, beta type 7	1.24611	0.317431	0.007425	up	8	38	29.9
ENSMUSP00000062110	Tapt1	transmembrane anterior posterior transformation 1	1.20225	0.265732	0.03893	up	4	10	63.9
ENSMUSP00000150789	Dse	dermatan sulfate epimerase	1.21659	0.282837	0.0292	up	1	2	40.8
ENSMUSP00000020262	Pbld2	phenazine biosynthesis-like protein domain containing 2	1.27078	0.345715	0.03686	up	9	72	32
ENSMUSP00000044898	Scaf11	SR-related CTD-associated factor 11	1.24579	0.317067	0.02807	up	2	1	162
ENSMUSP00000048470	Rbm25	RNA binding motif protein 25	1.35372	0.436927	0.01377	up	11	16	99.5
ENSMUSP00000022543	Micu2	mitochondrial calcium uptake 2	1.31015	0.389732	0.03833	up	1	3	49.4
ENSMUSP00000021832	Wrnip1	Werner helicase interacting protein 1	1.21075	0.275897	0.01449	up	6	11	71.7
ENSMUSP00000004173	Cdip1	cell death inducing Trp53 target 1	1.24663	0.318028	0.02267	up	1	5	21.8
ENSMUSP00000023214	Dgat1	diacylglycerol O-acyltransferase 1	1.29668	0.374817	0.03969	up	3	12	56.8
ENSMUSP00000020846	Srebf1	sterol regulatory element binding transcription factor 1	1.30412	0.383081	0.01011	up	1	1	120.5
ENSMUSP00000027554	Cln8	CLN8 transmembrane ER and ERGIC protein	1.40434	0.489888	0.02904	up	1	6	33.1
ENSMUSP00000125656	Gfm2	G elongation factor, mitochondrial 2	1.23116	0.300022	0.007396	up	9	18	86.1
ENSMUSP00000026699	Mkln1	muskelin 1, intracellular mediator containing kelch motifs	1.28669	0.363658	0.01766	up	1	3	84.8
ENSMUSP00000036705	Gak	cyclin G associated kinase	1.23719	0.307067	0.01921	up	9	10	143.6
ENSMUSP00000081133	Nol9	nucleolar protein 9	1.26958	0.344351	0.01529	up	2	5	80.8
ENSMUSP00000004673	Ndrg2	N-myc downstream regulated gene 2	1.20248	0.266018	0.002616	up	10	57	40.8
ENSMUSP00000025797	Mbl2	mannose-binding lectin (protein C) 2	1.321	0.401633	0.009016	up	6	33	25.9
ENSMUSP00000034590	Tagln	transgelin	1.34358	0.426082	0.01504	up	3	14	22.6
ENSMUSP00000155308	Cpsf1	cleavage and polyadenylation specific factor 1	1.563	0.644316	0.01039	up	3	3	161.7
ENSMUSP00000082406	Daam1	dishevelled associated activator of morphogenesis 1	1.23473	0.304194	0.002888	up	2	2	123.3
ENSMUSP00000133360	Sra1	steroid receptor RNA activator 1	1.28422	0.360889	0.03823	up	7	44	25.5
ENSMUSP00000112113	Ctu2	cytosolic thiouridylase subunit 2	1.41041	0.496119	0.02003	up	1	2	56.1
ENSMUSP00000095254	Lrrfip1	leucine rich repeat (in FLII) interacting protein 1	1.23439	0.303799	0.007992	up	10	18	79.2
ENSMUSP00000116235	Pkn1	protein kinase N1	1.22114	0.288232	0.01496	up	3	4	104.9
ENSMUSP00000041967	Agps	alkylglycerone phosphate synthase	1.23029	0.299	0.003348	up	1	2	74.3
ENSMUSP00000042303	Dsc1	desmocollin 1	1.56788	0.648818	0.02038	up	1	1	92.7
ENSMUSP00000148069	Aldh16a1	aldehyde dehydrogenase 16 family, member A1	1.26459	0.338668	0.004356	up	14	23	84.7
ENSMUSP00000097776	Rnf157	ring finger protein 157	2.03979	1.02842	0.04873	up	1	1	74.4
ENSMUSP00000027053	Rdh10	retinol dehydrogenase 10 (all-trans)	1.2469	0.318343	0.04219	up	3	13	38.1
ENSMUSP00000040580	Galm	galactose mutarotase	1.25665	0.329588	0.04024	up	10	53	37.8
ENSMUSP00000084257	Xpo5	exportin 5	1.21791	0.284405	0.01902	up	4	4	136.9
ENSMUSP00000040647	Wdtc1	WD and tetratricopeptide repeats 1	1.21013	0.275168	0.01865	up	3	6	75.7
ENSMUSP00000080469	Mug2	murinoglobulin 2	1.36382	0.447654	0.02884	up	9	26	162.3
ENSMUSP00000115569	Samd4	sterile alpha motif domain containing 4	1.64653	0.719425	0.006649	up	1	2	32.8
ENSMUSP00000049186	Gfer	growth factor, augmenter of liver regeneration	1.23585	0.305504	0.003298	up	3	12	22.9
ENSMUSP00000035037	Pik3cb	phosphatidylinositol-4,5-bisphosphate 3-kinase catalytic subunit beta	1.21401	0.279775	0.007372	up	6	8	121.6
ENSMUSP00000131146	Col6a5	collagen, type VI, alpha 5	1.23197	0.300964	0.04661	up	2	1	289.3
ENSMUSP00000038430	Snx13	sorting nexin 13	1.22463	0.292343	0.006146	up	1	1	110.9
ENSMUSP00000025421	Seh1l	SEH1-like (S. cerevisiae	1.23125	0.300125	0.004389	up	5	23	39.7
ENSMUSP00000008517	Prpf31	pre-mRNA processing factor 31	1.22742	0.295633	0.007252	up	5	13	55.4
ENSMUSP00000047917	Vars2	valyl-tRNA synthetase 2, mitochondrial	1.22666	0.294733	0.001111	up	3	4	118.4
ENSMUSP00000074360	Lrig3	leucine-rich repeats and immunoglobulin-like domains 3	1.94496	0.959741	0.04536	up	1	1	122.6
ENSMUSP00000105788	Tm6sf2	transmembrane 6 superfamily member 2	1.29603	0.374102	0.04107	up	3	6	43
ENSMUSP00000053692	Unc80	unc-80, NALCN activator	1.66616	0.736524	0.008475	up	1	0	370.3
ENSMUSP00000005507	Mlxipl	MLX interacting protein-like	1.30608	0.385245	0.01876	up	8	18	94.8
ENSMUSP00000029344	Mfsd1	major facilitator superfamily domain containing 1	1.2296	0.298193	0.0224	up	1	2	51.4
ENSMUSP00000002397	Gmpr2	guanosine monophosphate reductase 2	1.27055	0.345453	0.000423	up	5	19	38
ENSMUSP00000149469	Abhd14b	abhydrolase domain containing 14b	1.24864	0.320355	0.01391	up	2	92	8.2
ENSMUSP00000140019	Clasp1	CLIP associating protein 1	1.20872	0.273481	0.03387	up	1	1	170.9
ENSMUSP00000159237	Esrra	estrogen related receptor, alpha	1.22136	0.288493	0.04521	up	1	3	53.2
ENSMUSP00000109877	Samsn1	SAM domain, SH3 domain and nuclear localization signals, 1	1.56464	0.645827	0.03518	up	1	5	41.6
ENSMUSP00000025358	Lvrn	laeverin	1.36214	0.445875	0.002186	up	1	1	113.2
ENSMUSP00000012028	Gltp	glycolipid transfer protein	1.49862	0.583632	0.002593	up	1	4	23.7
ENSMUSP00000059575	Chchd10	coiled-coil-helix-coiled-coil-helix domain containing 10	1.26766	0.342169	0.03285	up	2	23	13.8
ENSMUSP00000004560	Bid	BH3 interacting domain death agonist	1.30429	0.38327	0.002108	up	4	34	21.9
ENSMUSP00000020289	Pald1	phosphatase domain containing, paladin 1	1.32892	0.410255	0.000965	up	5	8	96.7
ENSMUSP00000074702	Dsc2	desmocollin 2	1.23085	0.299655	0.03784	up	8	13	99.9
ENSMUSP00000062120	9530077C05Rik	RIKEN cDNA 9530077C05 gene	1.25441	0.327004	0.002105	up	1	1	59.4
ENSMUSP00000045214	Ano10	anoctamin 10	1.63234	0.706939	0.01798	up	1	1	76.1
ENSMUSP00000072829	Gm10053	predicted gene 10053	1.24284	0.313641	0.007503	up	7	56	11.6
ENSMUSP00000146960	Cox7a1	cytochrome c oxidase subunit 7A1	1.25474	0.327392	0.03194	up	1	15	9.8
ENSMUSP00000021536	Atp6v1d	ATPase, H+ transporting, lysosomal V1 subunit D	1.25199	0.324222	0.01012	up	4	23	28.4
ENSMUSP00000054367	Ttc19	tetratricopeptide repeat domain 19	1.28974	0.367084	0.04647	up	3	12	41.2
ENSMUSP00000026666	Gaa	glucosidase, alpha, acid	1.3197	0.400209	0.02342	up	12	19	106.2
ENSMUSP00000014753	Chrne	cholinergic receptor, nicotinic, epsilon polypeptide	1.38153	0.466266	0.006303	up	1	1	55
ENSMUSP00000042955	Macc1	metastasis associated in colon cancer 1	1.38068	0.465383	0.009931	up	1	2	96.8
ENSMUSP00000016703	H3f3b	H3.3 histone B	1.28165	0.357998	0.02595	up	2	47	15.3
ENSMUSP00000021203	Timm22	translocase of inner mitochondrial membrane 22	1.54613	0.628659	0.001049	up	1	4	20.1
ENSMUSP00000118751	Ankfy1	ankyrin repeat and FYVE domain containing 1	1.30369	0.382605	0.004502	up	10	13	128.6
ENSMUSP00000030207	Psip1	PC4 and SFRS1 interacting protein 1	1.28347	0.360046	0.0234	up	8	17	59.7
ENSMUSP00000114088	Ccdc9	coiled-coil domain containing 9	1.46117	0.547121	0.00029	up	1	2	65.9
ENSMUSP00000030320	Cc2d1b	coiled-coil and C2 domain containing 1B	1.21272	0.278241	0.01886	up	1	1	93
ENSMUSP00000127878	Dnah8	dynein, axonemal, heavy chain 8	1.25965	0.333026	0.0274	up	2	0	540.9
ENSMUSP00000031549	Gm4951	predicted gene 4951	1.20678	0.271167	0.02928	up	11	43	47.2
ENSMUSP00000053160	Pars2	prolyl-tRNA synthetase (mitochondrial)(putative)	1.23916	0.309365	0.0476	up	5	11	53.5
ENSMUSP00000026927	Nudt5	nudix (nucleoside diphosphate linked moiety X)-type motif 5	1.23823	0.308278	0.03093	up	3	15	24
ENSMUSP00000088334	Map3k20	mitogen-activated protein kinase kinase kinase 20	1.26308	0.336946	0.007547	up	1	2	91.7
ENSMUSP00000058966	Epb41l5	erythrocyte membrane protein band 4.1 like 5	1.4449	0.530969	0.01224	up	6	13	81.6
ENSMUSP00000072121	Etnppl	ethanolamine phosphate phospholyase	1.54339	0.626101	0.04049	up	10	29	55.5
ENSMUSP00000036541	Trappc5	trafficking protein particle complex 5	1.31013	0.389715	0.03406	up	1	4	20.8
ENSMUSP00000029087	Ogfr	opioid growth factor receptor	1.32695	0.408117	0.04278	up	7	28	70.6
ENSMUSP00000105922	Serpinb6b	serine (or cysteine) peptidase inhibitor, clade B, member 6b	1.26122	0.334825	0.01846	up	1	4	42.5
ENSMUSP00000019803	Ccdc12	coiled-coil domain containing 12	1.29987	0.378373	0.04692	up	1	14	18.9
ENSMUSP00000033483	Ccdc22	coiled-coil domain containing 22	1.30181	0.38052	0.01365	up	6	14	70.8
ENSMUSP00000026151	Dus1l	dihydrouridine synthase 1-like (S. cerevisiae)	1.35656	0.439954	0.01339	up	2	7	54.1
ENSMUSP00000032946	Rab6a	RAB6A, member RAS oncogene family	1.43279	0.518829	0.01456	up	1	39	23.6
ENSMUSP00000110679	Cald1	caldesmon 1	1.31278	0.392626	0.005522	up	2	20	89.2
ENSMUSP00000096415	Vps37a	vacuolar protein sorting 37A	1.2285	0.296895	0.03092	up	1	5	44.4
ENSMUSP00000143811	0610012G03Rik	RIKEN cDNA 0610012G03 gene	1.40554	0.491125	0.008449	up	1	15	10.8
ENSMUSP00000054583	Fbln1	fibulin 1	1.37922	0.463858	0.04042	up	2	3	78
ENSMUSP00000103425	Slc25a51	solute carrier family 25, member 51	1.37433	0.458728	0.005527	up	2	8	35.5
ENSMUSP00000120075	Mrps14	mitochondrial ribosomal protein S14	1.3211	0.401739	0.00469	up	3	30	14.9
ENSMUSP00000132499	Prkag1	protein kinase, AMP-activated, gamma 1 non-catalytic subunit	1.28657	0.363535	0.03667	up	8	29	37.5
ENSMUSP00000146805	Irgm2	immunity-related GTPase family M member 2	1.30441	0.383397	0.02435	up	2	9	46.5
ENSMUSP00000153008	Dctn4	dynactin 4	1.38485	0.469733	0.003151	up	4	12	53
ENSMUSP00000029201	Pik3ca	phosphatidylinositol-4,5-bisphosphate 3-kinase catalytic subunit alpha	1.30028	0.378826	0.0215	up	2	4	124.3
ENSMUSP00000041087	Tns2	tensin 2	1.26241	0.336178	0.03647	up	4	5	152.7
ENSMUSP00000118333	Ube2j1	ubiquitin-conjugating enzyme E2J 1	1.25227	0.324544	0.03207	up	2	7	35
ENSMUSP00000050817	Tor1aip2	torsin A interacting protein 2	1.42147	0.507385	0.01504	up	6	17	54.5
ENSMUSP00000085986	Arfgef1	ADP-ribosylation factor guanine nucleotide-exchange factor 1(brefeldin A-inhibited)	1.3238	0.404691	0.009429	up	6	7	208.4
ENSMUSP00000099349	Wipi1	WD repeat domain, phosphoinositide interacting 1	1.57676	0.65696	0.005279	up	1	2	48.7
ENSMUSP00000124719	Commd1	COMM domain containing 1	1.31602	0.396178	0.03278	up	3	21	21
ENSMUSP00000120966	Cmc2	COX assembly mitochondrial protein 2	1.90987	0.933472	0.03609	up	1	13	9.4
ENSMUSP00000000287	Scpep1	serine carboxypeptidase 1	1.2885	0.365696	0.03625	up	10	23	50.9
ENSMUSP00000036923	Nostrin	nitric oxide synthase trafficker	1.4068	0.492415	0.00632	up	4	9	57.6
ENSMUSP00000046212	Ghitm	growth hormone inducible transmembrane protein	1.39657	0.481888	0.01689	up	3	9	37.3
ENSMUSP00000065282	Abhd10	abhydrolase domain containing 10	1.75341	0.810168	0.001641	up	1	3	33
ENSMUSP00000158326	H2-Ob	histocompatibility 2, O region beta locus	1.6505	0.722903	0.004007	up	1	3	34.4
ENSMUSP00000025804	Rab1b	RAB1B, member RAS oncogene family	1.26722	0.341665	0.04212	up	6	74	22.2
ENSMUSP00000108422	Hsd17b13	hydroxysteroid (17-beta) dehydrogenase 13	1.34262	0.425052	0.02709	up	11	55	33.4
ENSMUSP00000026142	Maged1	melanoma antigen, family D, 1	1.47236	0.558135	0.03763	up	1	1	85.6
ENSMUSP00000025264	Wdr33	WD repeat domain 33	1.3923	0.477466	0.008462	up	1	1	145.2
ENSMUSP00000099548	Epb42	erythrocyte membrane protein band 4.2	1.7041	0.769014	0.000174	up	4	8	76.7
ENSMUSP00000148097	Gm28729	predicted gene 28729	1.52868	0.61229	0.0152	up	1	3	45.1
ENSMUSP00000156021	Myh11	myosin, heavy polypeptide 11, smooth muscle	1.32006	0.400602	0.0219	up	12	14	227.7
ENSMUSP00000069908	Ints10	integrator complex subunit 10	1.40217	0.48766	0.01191	up	3	5	84.8
ENSMUSP00000024733	Aars2	alanyl-tRNA synthetase 2, mitochondrial	1.43674	0.522803	0.01128	up	7	10	106.7
ENSMUSP00000072672	Cgnl1	cingulin-like 1	1.32181	0.402521	0.02542	up	9	10	148.1
ENSMUSP00000023826	Sncg	synuclein, gamma	1.47566	0.561362	0.001347	up	1	7	13.2
ENSMUSP00000058237	S100a1	S100 calcium binding protein A1	1.48686	0.572266	0.01828	up	3	47	10.5
ENSMUSP00000046105	H2-Aa	histocompatibility 2, class II antigen A, alpha	1.5902	0.669208	0.01545	up	3	22	28.1
ENSMUSP00000048742	Bsdc1	BSD domain containing 1	1.3711	0.455338	0.02312	up	7	19	46.9
ENSMUSP00000145242	Gm7298	predicted gene 7298	1.41269	0.498448	0.03238	up	1	12	165.2
ENSMUSP00000029336	Dhx36	DEAH (Asp-Glu-Ala-His) box polypeptide 36	1.29567	0.373696	0.03883	up	7	10	113.8
ENSMUSP00000087197	Chrac1	chromatin accessibility complex 1	1.41354	0.499311	0.02415	up	2	26	14.1
ENSMUSP00000105136	Tcf20	transcription factor 20	2.02381	1.01707	0.0203	up	1	0	215.6
ENSMUSP00000051250	Arxes2	adipocyte-related X-chromosome expressed sequence 2	1.54891	0.631254	0.006067	up	1	4	20.1
ENSMUSP00000020649	Rad50	RAD50 double strand break repair protein	1.31954	0.400037	0.04231	up	3	2	153.5
ENSMUSP00000103169	Med1	mediator complex subunit 1	1.5245	0.608336	0.009438	up	3	2	167
ENSMUSP00000122623	Mri1	methylthioribose-1-phosphate isomerase 1	1.45854	0.544522	0.008738	up	11	45	39.4
ENSMUSP00000084460	Ppp1r10	protein phosphatase 1, regulatory subunit 10	1.42121	0.507123	0.02516	up	3	4	94.3
ENSMUSP00000035829	Akap12	A kinase (PRKA) anchor protein (gravin) 12	1.48327	0.568781	0.01781	up	4	3	180.6
ENSMUSP00000125803	Loxl4	lysyl oxidase-like 4	2.23383	1.15952	0.002153	up	1	2	84.9
ENSMUSP00000069259	Pias3	protein inhibitor of activated STAT 3	1.6687	0.738728	0.002306	up	1	1	68.3
ENSMUSP00000103943	Virma	vir like m6A methyltransferase associated	1.60847	0.685685	0.005287	up	2	1	207
ENSMUSP00000088254	Pde4dip	phosphodiesterase 4D interacting protein (myomegalin)	1.6083	0.68554	0.005424	up	2	1	277.3
ENSMUSP00000024954	Epas1	endothelial PAS domain protein 1	1.6663	0.736652	0.00195	up	1	1	96.7
ENSMUSP00000065713	Kcnk18	potassium channel, subfamily K, member 18	2.409	1.26843	0.01378	up	1	3	44.4
ENSMUSP00000031534	Mad1l1	MAD1 mitotic arrest deficient 1-like 1	1.62332	0.698944	0.00331	up	3	5	83.5
ENSMUSP00000110160	Babam2	BRISC and BRCA1 A complex member 2	1.4767	0.562377	0.0231	up	4	13	43.7
ENSMUSP00000037035	Mindy2	MINDY lysine 48 deubiquitinase 2	2.34732	1.23101	0.04416	up	1	2	65.6
ENSMUSP00000036159	Ptgdr2	prostaglandin D2 receptor 2	1.69171	0.758485	0.006794	up	1	5	42.9
ENSMUSP00000018963	Lsp1	lymphocyte specific 1	1.54247	0.625245	0.03698	up	1	6	36.7
ENSMUSP00000102361	Psmd12	proteasome (prosome, macropain) 26S subunit, non-ATPase, 12	2.20136	1.13839	0.004854	up	1	43	50.5
ENSMUSP00000105365	Zfp708	zinc finger protein 708	1.78607	0.836786	0.0062	up	1	2	62.8
ENSMUSP00000085413	Ttc9c	tetratricopeptide repeat domain 9C	1.66692	0.737184	0.01176	up	1	8	20
ENSMUSP00000115006	BC051019	cDNA sequence BC051019	1.66437	0.734973	0.03894	up	1	5	18.3
ENSMUSP00000101920	Septin1	septin 1	1.56722	0.64821	0.04403	up	1	3	38.8
ENSMUSP00000023884	Ldc1	leucine decarboxylase 1	1.89213	0.920008	0.001828	up	1	1	46.5
ENSMUSP00000090304	Lama2	laminin, alpha 2	1.7012	0.766556	0.02703	up	1	0	343.6
ENSMUSP00000107587	Arhgap22	Rho GTPase activating protein 22	2.08284	1.05855	0.002225	up	1	1	77.7
ENSMUSP00000099702	Ube2l6	ubiquitin-conjugating enzyme E2L 6	1.79713	0.845696	0.005234	up	2	14	17.8
ENSMUSP00000124601	Mycbp2	MYC binding protein 2, E3 ubiquitin protein ligase	1.65859	0.729956	0.02957	up	2	0	509
ENSMUSP00000032194	Bhlhe40	basic helix-loop-helix family, member e40	2.10069	1.07086	0.002697	up	1	2	45.3
ENSMUSP00000004145	Stat5a	signal transducer and activator of transcription 5A	1.73422	0.794288	0.03562	up	2	22	90.8
ENSMUSP00000050823	Cyp20a1	cytochrome P450, family 20, subfamily a, polypeptide 1	1.61039	0.687412	0.04327	up	8	22	52.1
ENSMUSP00000080685	Dennd4c	DENN/MADD domain containing 4C	1.60843	0.685654	0.04537	up	8	7	216.3
ENSMUSP00000141636	Atp6v1h	ATPase, H+ transporting, lysosomal V1 subunit H	2.82552	1.49852	0.004335	up	1	39	50.8
ENSMUSP00000153081	Trip10	thyroid hormone receptor interactor 10	2.133	1.09288	0.002495	up	2	3	68.4
ENSMUSP00000069087	Lamb2	laminin, beta 2	1.78628	0.836962	0.01713	up	9	8	196.5
ENSMUSP00000084977	Prune2	prune homolog 2	2.35338	1.23474	0.001075	up	1	0	339.3
ENSMUSP00000146620	Ggn	gametogenetin	1.80231	0.849849	0.02281	up	1	1	70.4
ENSMUSP00000045304	Prkx	protein kinase, X-linked	2.08211	1.05805	0.03651	up	1	5	40.4
ENSMUSP00000033739	Car5b	carbonic anhydrase 5b, mitochondrial	2.33947	1.22618	0.004765	up	1	2	36.6
ENSMUSP00000150932	Kif15	kinesin family member 15	2.54887	1.34986	0.002934	up	1	2	32.1
ENSMUSP00000157476	Scyl1	SCY1-like 1 (S. cerevisiae)	1.79354	0.842811	0.04283	up	3	4	89.1
ENSMUSP00000159155	Kat6a	K(lysine) acetyltransferase 6A	2.43956	1.28662	0.002393	up	1	1	230.4
ENSMUSP00000082220	Atp2c1	ATPase, Ca++-sequestering	2.09596	1.06761	0.006166	up	1	1	104.2
ENSMUSP00000106671	Bdnf	brain derived neurotrophic factor	2.69907	1.43246	0.001689	up	1	2	32.6
ENSMUSP00000105275	Fam227a	family with sequence similarity 227, member A	2.16923	1.11718	0.01268	up	1	1	72.5
ENSMUSP00000061646	Crppa	CDP-L-ribitol pyrophosphorylase A	1.85907	0.894578	0.03725	up	1	2	49.1
ENSMUSP00000158837	Gm8251	predicted gene 8251	2.11213	1.0787	0.0132	up	1	0	746.9
ENSMUSP00000146093	Gucy2d	guanylate cyclase 2d	2.95394	1.56264	0.001569	up	1	1	122.5
ENSMUSP00000053632	Tmem29	transmembrane protein 29	2.34177	1.2276	0.00522	up	1	3	23.1
ENSMUSP00000073325	Oog4	oogenesin 4	2.49348	1.31816	0.003752	up	1	2	57.2
ENSMUSP00000030145	Dcaf12	DDB1 and CUL4 associated factor 12	2.35458	1.23547	0.004711	up	1	4	50.4
ENSMUSP00000032877	Ddias	DNA damage-induced apoptosis suppressor	2.13891	1.09688	0.02022	up	1	1	100.1
ENSMUSP00000152076	Erap1	endoplasmic reticulum aminopeptidase 1	2.57671	1.36553	0.002299	up	1	34	25
ENSMUSP00000120747	Usp34	ubiquitin specific peptidase 34	2.30831	1.20684	0.005986	up	2	1	409.7
ENSMUSP00000041204	Abcb1a	ATP-binding cassette, sub-family B (MDR/TAP), member 1A	2.07408	1.05247	0.02757	up	1	6	140.6
ENSMUSP00000000129	Fer	fer (fms/fps related) protein kinase	2.17796	1.12298	0.02554	up	2	4	94.5
ENSMUSP00000112684	Zscan22	zinc finger and SCAN domain containing 22	2.34036	1.22673	0.02742	up	1	4	37.5
ENSMUSP00000099617	Nos1	nitric oxide synthase 1, neuronal	2.71021	1.43841	0.02542	up	1	1	164.2
ENSMUSP00000080278	Mtf2	metal response element binding transcription factor 2	2.82474	1.49812	0.03333	up	1	1	66.9
ENSMUSP00000097777	Dip2b	disco interacting protein 2 homolog B	2.56734	1.36027	0.02873	up	2	1	171
ENSMUSP00000153395	Nrn1	neuritin 1	3.48295	1.80031	0.006846	up	1	12	10.2
ENSMUSP00000096014	Svip	small VCP/p97-interacting protein	2.75425	1.46166	0.01943	up	1	14	8.4
ENSMUSP00000025818	Rin1	Ras and Rab interactor 1	2.61051	1.38433	0.03111	up	1	1	84.3
ENSMUSP00000093245	Adgrv1	adhesion G protein-coupled receptor V1	2.72932	1.44854	0.0449	up	1	0	687.2
ENSMUSP00000021333	Foxg1	forkhead box G1	2.74179	1.45512	0.04341	up	1	1	51.6
ENSMUSP00000097561	Ttn	titin	3.4545	1.78848	0.01591	up	2	0	3923.1
ENSMUSP00000135825	Myo5b	myosin VB	3.10897	1.63644	0.04757	up	1	5	14.9
